# Supplementary material for: Assessment of the preventive effects of Nd:YAG laser associated with fluoride on enamel caries using optical coherence tomography and FTIR spectroscopy
Source: PLoS One. 2021 Jul 7;16(7):e0254217. doi: 10.1371/journal.pone.0254217 (PMC8263272; doi:10.1371/journal.pone.0254217)
Supplement: S1 File — (XLSX) [file pone.0254217.s001.xlsx]

## Sheet: APF
Wavenumber	Baseline	After_Treatment	Day_5	Day_10	Day_15
601.691	0.301774	0.343188	0.292211	0.368269	0.334588
603.62	0.253993	0.291619	0.245256	0.308659	0.285093
605.548	0.210927	0.244307	0.20273	0.254545	0.24015
607.477	0.172575	0.201253	0.164634	0.205924	0.199758
609.405	0.138939	0.162455	0.130969	0.162799	0.163917
611.334	0.110018	0.127915	0.101733	0.125168	0.132627
613.262	0.0858111	0.0976322	0.0769279	0.0930316	0.105889
615.191	0.0663196	0.0716065	0.0565525	0.06639	0.0837018
617.119	0.0563933	0.0508559	0.0433909	0.0472139	0.0680872
619.048	0.0503245	0.0352713	0.0348641	0.035	0.0574533
620.976	0.0468987	0.0236574	0.0297217	0.0268648	0.0508276
622.905	0.0451193	0.0150954	0.0268448	0.0219295	0.0471075
624.833	0.0445821	0.0089982	0.0257248	0.0201904	0.0453737
626.762	0.0445103	0.00500898	0.0257678	0.021006	0.0446271
628.69	0.0446471	0.00289313	0.0266202	0.023197	0.0443281
630.619	0.0445841	0.00240241	0.027705	0.0264245	0.0444673
632.547	0.043697	0.0031391	0.0285028	0.0310231	0.04427
634.476	0.0411578	0.00460031	0.0284283	0.0350124	0.0426528
636.404	0.0371835	0.0064029	0.0271699	0.0383215	0.0394301
638.333	0.0326128	0.00836905	0.0246909	0.0408144	0.0345834
640.261	0.0276552	0.0103707	0.0214143	0.0415949	0.0290653
642.19	0.0222747	0.0122567	0.0174999	0.0415313	0.0233431
644.118	0.0168878	0.0139719	0.0135714	0.041425	0.0177218
646.047	0.0120529	0.0155526	0.00999715	0.0410929	0.0128201
647.975	0.00798245	0.0168615	0.00684899	0.03999	0.00858376
649.904	0.00498428	0.017472	0.00437291	0.0393143	0.00487345
651.832	0.00294457	0.016974	0.00278532	0.0381146	0.00160798
653.761	0.00141399	0.0156389	0.00262765	0.0336108	0
655.689	0	0.014908	0.00388243	0.0297787	0.00122907
657.618	0.0003622	0.0160718	0.00425416	0.0314825	0.0013133
659.546	0.00147769	0.0188598	0.00462552	0.0339586	0.00122315
661.475	0.00260243	0.0223621	0.00504725	0.0365864	0.00136954
663.403	0.00447419	0.0260068	0.00552893	0.0399119	0.00128736
665.332	0.0070719	0.0296379	0.00611373	0.0427935	0.00112313
667.26	0.00954484	0.0332001	0.00675296	0.045182	0.00136602
669.188	0.0116877	0.0365545	0.0072391	0.0477434	0.0023146
671.117	0.0139053	0.0395289	0.00769232	0.0499403	0.00367049
673.045	0.0165153	0.0418602	0.00823547	0.0517279	0.00524402
674.974	0.0190567	0.0430789	0.00887491	0.0525468	0.00704749
676.903	0.0215812	0.0427693	0.00980506	0.0509113	0.00874465
678.831	0.0240504	0.0411055	0.0113505	0.0460985	0.0105048
680.76	0.0262506	0.0391387	0.0136223	0.0395255	0.0132739
682.688	0.0282739	0.038191	0.0156895	0.0358553	0.0163167
684.616	0.0313464	0.0382471	0.0164553	0.0352795	0.0167311
686.545	0.0341204	0.0380015	0.0178656	0.0324087	0.0176231
688.473	0.0367683	0.0366911	0.0194571	0.0289031	0.01882
690.402	0.0397327	0.0345085	0.0211402	0.0252487	0.0201103
692.331	0.0429374	0.0320576	0.0229346	0.0218654	0.0215982
694.259	0.0463899	0.0298195	0.0247108	0.0192949	0.0233719
696.188	0.0499466	0.028003	0.0265111	0.017107	0.0256315
698.116	0.0536507	0.026721	0.0282387	0.0151038	0.0281488
700.044	0.0579637	0.0260393	0.0298596	0.0141627	0.030742
701.973	0.0623376	0.0259083	0.0314603	0.013882	0.033568
703.902	0.0667541	0.0262879	0.0330723	0.0126642	0.0360296
705.83	0.0714057	0.0273533	0.0348835	0.0114199	0.0385152
707.759	0.076301	0.0293969	0.0369378	0.0167613	0.0418609
709.687	0.0812034	0.0324838	0.0391925	0.0279486	0.0452745
711.615	0.0861212	0.0363215	0.0415877	0.0403812	0.0483696
713.544	0.0912849	0.0404981	0.0439395	0.052435	0.0513136
715.472	0.09688	0.0447508	0.0461577	0.0617186	0.0543809
717.401	0.102664	0.0489918	0.048494	0.0682128	0.0575709
719.33	0.108549	0.053192	0.0510896	0.0744833	0.0607442
721.258	0.114572	0.0573277	0.0537895	0.0807734	0.0642103
723.187	0.120801	0.0613845	0.0564578	0.0859327	0.0675888
725.115	0.127259	0.0653376	0.0590207	0.0891984	0.070695
727.043	0.133859	0.0691589	0.0615397	0.0895779	0.0737617
728.972	0.140335	0.0729207	0.0641449	0.0867683	0.0770126
730.9	0.146863	0.076877	0.0669247	0.0821632	0.0801954
732.829	0.153643	0.0813569	0.0700946	0.0788825	0.0837874
734.757	0.160814	0.0865238	0.0736123	0.0809135	0.0881146
736.686	0.168101	0.092265	0.0771942	0.083577	0.0922344
738.614	0.175432	0.0983413	0.0807332	0.0835621	0.0963324
740.543	0.18301	0.104602	0.0841648	0.081414	0.10069
742.471	0.190675	0.111022	0.0875176	0.0775832	0.105348
744.4	0.198077	0.117578	0.0908297	0.0749318	0.109992
746.328	0.205241	0.124153	0.0939589	0.0751353	0.114479
748.257	0.212482	0.130585	0.0966406	0.07751	0.118815
750.185	0.219973	0.136771	0.0987575	0.0807158	0.122679
752.114	0.227472	0.142714	0.100355	0.0836575	0.126208
754.042	0.23464	0.148485	0.101671	0.0858805	0.129737
755.971	0.241705	0.154176	0.102821	0.0878776	0.133431
757.899	0.248897	0.159874	0.103871	0.0904384	0.13697
759.828	0.256244	0.165654	0.104817	0.0934308	0.140191
761.756	0.263583	0.171563	0.105705	0.0966624	0.143314
763.685	0.270732	0.177649	0.106681	0.0998789	0.146671
765.613	0.277781	0.183999	0.107902	0.103097	0.150442
767.542	0.284909	0.190708	0.109534	0.106017	0.154528
769.47	0.292212	0.197797	0.111731	0.108745	0.158796
771.399	0.299362	0.205182	0.114368	0.112085	0.162804
773.327	0.306585	0.212731	0.117448	0.115638	0.166644
775.256	0.314013	0.220345	0.121014	0.119382	0.170792
777.184	0.321804	0.22799	0.124968	0.123209	0.175299
779.113	0.330049	0.235694	0.129355	0.12692	0.179905
781.041	0.338485	0.243537	0.13428	0.130611	0.184754
782.97	0.346973	0.251599	0.139452	0.134396	0.189961
784.898	0.355619	0.259895	0.144666	0.138541	0.195209
786.827	0.364465	0.268381	0.149892	0.142831	0.200333
788.755	0.373347	0.277015	0.15522	0.146715	0.205336
790.684	0.382199	0.285787	0.160724	0.150133	0.210477
792.612	0.391397	0.29469	0.166512	0.15331	0.21593
794.541	0.400841	0.303699	0.172774	0.156842	0.221703
796.469	0.410525	0.312798	0.179561	0.160601	0.227632
798.398	0.420232	0.321992	0.186826	0.164889	0.233733
800.326	0.429846	0.331272	0.194614	0.169663	0.240095
802.255	0.439289	0.34062	0.202845	0.174534	0.246714
804.183	0.448892	0.350041	0.211558	0.179465	0.253726
806.112	0.458632	0.359565	0.22066	0.184511	0.261016
808.04	0.468154	0.369183	0.229993	0.189404	0.268376
809.969	0.477206	0.378852	0.239303	0.194326	0.276094
811.897	0.486029	0.388551	0.248435	0.199308	0.284314
813.826	0.494787	0.398314	0.257302	0.204135	0.292733
815.754	0.503756	0.408184	0.265977	0.209424	0.30105
817.683	0.513069	0.418175	0.274485	0.215526	0.309468
819.611	0.522904	0.428296	0.282805	0.222277	0.3182
821.54	0.532973	0.438555	0.290904	0.230532	0.327249
823.468	0.543275	0.448937	0.298738	0.239487	0.336492
825.397	0.553738	0.459425	0.306249	0.249106	0.345855
827.325	0.564187	0.470045	0.313457	0.259833	0.35498
829.254	0.57472	0.480862	0.320371	0.271115	0.363934
831.182	0.585342	0.491882	0.327142	0.282238	0.372962
833.111	0.595773	0.503029	0.333544	0.293062	0.381755
835.039	0.605968	0.514223	0.339478	0.303566	0.390328
836.968	0.615799	0.525428	0.344867	0.314374	0.399353
838.896	0.625696	0.536634	0.349713	0.325223	0.408658
840.825	0.635652	0.547836	0.354134	0.336115	0.417649
842.753	0.645842	0.559055	0.358318	0.34801	0.42634
844.682	0.655946	0.570316	0.36243	0.36081	0.434979
846.61	0.666049	0.581583	0.366499	0.374137	0.443755
848.539	0.67615	0.592794	0.370513	0.388007	0.452739
850.467	0.6863	0.60396	0.374647	0.401783	0.46177
852.396	0.696273	0.615194	0.378919	0.415308	0.470683
854.324	0.706104	0.626608	0.383418	0.428262	0.479353
856.253	0.715757	0.63817	0.388306	0.440268	0.488179
858.181	0.725246	0.649585	0.393681	0.45103	0.497292
860.11	0.734515	0.660267	0.399426	0.46096	0.506639
862.038	0.74354	0.669519	0.405129	0.470191	0.515866
863.967	0.752606	0.676793	0.410374	0.478557	0.52463
865.895	0.762397	0.681765	0.415349	0.48615	0.532664
867.824	0.772077	0.684111	0.420001	0.493506	0.539854
869.752	0.779727	0.683377	0.42351	0.50052	0.545644
871.681	0.784037	0.679312	0.42504	0.506208	0.549221
873.609	0.785607	0.672372	0.424508	0.510504	0.55068
875.538	0.785022	0.663802	0.422386	0.513774	0.550538
877.466	0.782856	0.655191	0.419321	0.516616	0.549458
879.395	0.779474	0.648008	0.415983	0.519843	0.548172
881.323	0.775899	0.643439	0.413309	0.523435	0.547474
883.252	0.773042	0.642286	0.411887	0.527802	0.548376
885.18	0.771854	0.644786	0.412188	0.533631	0.551117
887.109	0.772632	0.650677	0.414471	0.540796	0.555443
889.037	0.775803	0.659549	0.418622	0.549253	0.561451
890.966	0.782081	0.670987	0.42464	0.559187	0.569101
892.894	0.791156	0.684287	0.432695	0.570169	0.578394
894.823	0.801255	0.698335	0.442028	0.581829	0.588762
896.751	0.810813	0.71202	0.451574	0.593619	0.598972
898.68	0.819695	0.724759	0.460753	0.605036	0.608286
900.608	0.828371	0.736561	0.469768	0.616265	0.617083
902.537	0.836786	0.747698	0.47893	0.627495	0.625546
904.465	0.844989	0.758435	0.488381	0.638927	0.633921
906.394	0.852814	0.768952	0.498145	0.65077	0.642351
908.322	0.860606	0.779337	0.508285	0.662309	0.650798
910.251	0.868306	0.789585	0.518573	0.673376	0.659106
912.179	0.87603	0.799661	0.529038	0.684469	0.667336
914.108	0.88351	0.809565	0.539485	0.695452	0.675371
916.036	0.890819	0.819302	0.549942	0.706334	0.683385
917.965	0.897952	0.828843	0.560359	0.71705	0.6912
919.893	0.904795	0.838166	0.570792	0.727364	0.698906
921.822	0.911266	0.847288	0.581228	0.738193	0.706543
923.75	0.917557	0.856201	0.591975	0.749612	0.714092
925.679	0.923655	0.864837	0.603098	0.761044	0.721522
927.607	0.929465	0.873141	0.614646	0.772432	0.729036
929.536	0.93488	0.881127	0.626698	0.783964	0.736622
931.464	0.940075	0.888819	0.639436	0.795416	0.744126
933.393	0.944814	0.896195	0.652653	0.806688	0.751703
935.321	0.949401	0.903224	0.666153	0.817825	0.759359
937.25	0.953596	0.909896	0.679687	0.828987	0.766883
939.178	0.957406	0.91616	0.693172	0.840423	0.774542
941.107	0.960483	0.921889	0.706497	0.851466	0.78205
943.035	0.962854	0.926934	0.719886	0.862249	0.789491
944.964	0.964347	0.931128	0.732998	0.873076	0.797041
946.892	0.964824	0.934241	0.745638	0.883383	0.804635
948.821	0.963734	0.936026	0.757211	0.892762	0.811931
950.749	0.961134	0.93642	0.766954	0.900201	0.818388
952.678	0.95739	0.935671	0.774108	0.904726	0.823471
954.606	0.953126	0.934266	0.778518	0.906331	0.82699
956.535	0.949074	0.932793	0.780655	0.905447	0.828724
958.463	0.946208	0.931897	0.781728	0.902691	0.829107
960.392	0.945042	0.932189	0.782642	0.899195	0.829038
962.32	0.946202	0.934074	0.784347	0.89622	0.828929
964.249	0.949591	0.937676	0.787594	0.894833	0.829357
966.177	0.955032	0.942942	0.793471	0.895577	0.831057
968.106	0.961916	0.949692	0.802531	0.89926	0.834288
970.034	0.970121	0.957509	0.814997	0.906487	0.839536
971.963	0.978671	0.965713	0.83034	0.916465	0.846925
973.891	0.986513	0.973582	0.847977	0.928139	0.856088
975.82	0.992642	0.980579	0.866589	0.940607	0.866338
977.748	0.996854	0.986403	0.884868	0.952576	0.876796
979.677	0.999121	0.990938	0.901766	0.962785	0.886853
981.605	1	0.994247	0.916997	0.970837	0.896463
983.534	0.999593	0.996503	0.93056	0.976896	0.905576
985.462	0.998373	0.997842	0.942748	0.981454	0.914428
987.391	0.996425	0.998296	0.953469	0.985111	0.92285
989.319	0.993775	0.99788	0.962852	0.987612	0.9308
991.248	0.990269	0.996662	0.970793	0.989317	0.938545
993.176	0.986116	0.994691	0.977656	0.991138	0.946007
995.105	0.981164	0.991927	0.983238	0.993307	0.953088
997.033	0.975578	0.988321	0.987605	0.995202	0.959958
998.962	0.969048	0.983896	0.990542	0.996877	0.966359
1000.89	0.961807	0.978695	0.992213	0.998347	0.97233
1002.82	0.953784	0.972722	0.992499	0.999419	0.97807
1004.75	0.944982	0.965977	0.991585	0.999876	0.983404
1006.68	0.93534	0.958492	0.98926	0.999002	0.988094
1008.6	0.925133	0.950249	0.985588	0.996593	0.992306
1010.53	0.914103	0.941144	0.980203	0.993039	0.995674
1012.46	0.902471	0.931083	0.973127	0.988458	0.998154
1014.39	0.890051	0.920067	0.964207	0.983007	0.999667
1016.32	0.876845	0.908119	0.953626	0.976205	1
1018.25	0.862635	0.895219	0.941146	0.968084	0.998803
1020.17	0.847578	0.881376	0.926828	0.959126	0.995771
1022.1	0.831526	0.866744	0.910474	0.94876	0.990421
1024.03	0.814814	0.851578	0.892334	0.936805	0.982747
1025.96	0.798203	0.83615	0.872583	0.923912	0.972757
1027.89	0.782721	0.82073	0.851891	0.91002	0.960794
1029.82	0.768501	0.80559	0.830595	0.895363	0.947196
1031.75	0.756	0.790923	0.809282	0.879924	0.932144
1033.67	0.745385	0.7768	0.788192	0.863738	0.915711
1035.6	0.736388	0.763256	0.767583	0.847283	0.898386
1037.53	0.727949	0.750349	0.747424	0.8308	0.880231
1039.46	0.719501	0.738093	0.728192	0.81446	0.86192
1041.39	0.710225	0.72639	0.709865	0.798606	0.843731
1043.32	0.69921	0.715114	0.692623	0.782761	0.82569
1045.24	0.685543	0.704197	0.67621	0.767155	0.807678
1047.17	0.669183	0.693588	0.660537	0.752155	0.789705
1049.1	0.650213	0.683186	0.645351	0.737092	0.771776
1051.03	0.629515	0.672892	0.630817	0.721655	0.754316
1052.96	0.608174	0.662678	0.616869	0.706204	0.737094
1054.89	0.587165	0.652517	0.603505	0.690929	0.720015
1056.82	0.567243	0.642307	0.590397	0.675907	0.703444
1058.74	0.549125	0.631942	0.577488	0.660965	0.687588
1060.67	0.532982	0.621429	0.564616	0.646078	0.672149
1062.6	0.518742	0.610875	0.551795	0.631166	0.657025
1064.53	0.50626	0.600412	0.538978	0.616628	0.642027
1066.46	0.495992	0.590211	0.526593	0.602848	0.627628
1068.39	0.487792	0.580527	0.515032	0.590052	0.61434
1070.32	0.481785	0.571634	0.505039	0.578767	0.602688
1072.24	0.47816	0.563691	0.496911	0.570303	0.593085
1074.17	0.476952	0.556708	0.490834	0.56497	0.585912
1076.1	0.477634	0.55058	0.486595	0.561931	0.580734
1078.03	0.47948	0.545068	0.483731	0.56061	0.577106
1079.96	0.481261	0.539775	0.481321	0.560801	0.574233
1081.89	0.482011	0.534227	0.478714	0.561999	0.571539
1083.82	0.48082	0.527998	0.475106	0.562892	0.568412
1085.74	0.476541	0.520758	0.469897	0.562561	0.563934
1087.67	0.468675	0.512234	0.462656	0.560272	0.557237
1089.6	0.457353	0.50224	0.453371	0.555544	0.548232
1091.53	0.442888	0.490774	0.442033	0.548443	0.536919
1093.46	0.426117	0.478031	0.429247	0.539066	0.523518
1095.39	0.407866	0.464329	0.415805	0.527916	0.508794
1097.32	0.38943	0.450038	0.402468	0.51559	0.493505
1099.24	0.37182	0.435573	0.38964	0.50316	0.478151
1101.17	0.355695	0.421325	0.377752	0.491205	0.463061
1103.1	0.341142	0.40755	0.366833	0.479371	0.448406
1105.03	0.328276	0.394365	0.35686	0.467411	0.434595
1106.96	0.31716	0.381865	0.347688	0.455618	0.421559
1108.89	0.30758	0.370161	0.339293	0.443994	0.409262
1110.81	0.299171	0.359327	0.331423	0.432114	0.397431
1112.74	0.291683	0.349375	0.323938	0.420006	0.38595
1114.67	0.285089	0.340298	0.316702	0.407669	0.375084
1116.6	0.27917	0.332082	0.309725	0.395056	0.364869
1118.53	0.273615	0.324666	0.302987	0.382889	0.355225
1120.46	0.268527	0.317966	0.296606	0.371632	0.346041
1122.38	0.263766	0.311948	0.290646	0.361417	0.337512
1124.31	0.259276	0.30664	0.285109	0.352141	0.329626
1126.24	0.255268	0.302037	0.280009	0.344475	0.322369
1128.17	0.251779	0.298063	0.275488	0.338427	0.315869
1130.1	0.248554	0.294626	0.271572	0.333773	0.310185
1132.03	0.245879	0.291658	0.26836	0.330278	0.305336
1133.96	0.243835	0.289084	0.26575	0.327925	0.301297
1135.88	0.242043	0.286805	0.263666	0.326604	0.297923
1137.81	0.240574	0.284754	0.262025	0.325837	0.295003
1139.74	0.239721	0.282923	0.260839	0.325271	0.292422
1141.67	0.239357	0.281296	0.259998	0.324642	0.290336
1143.6	0.239319	0.279813	0.259608	0.323934	0.288631
1145.53	0.23964	0.278424	0.259648	0.323919	0.287297
1147.46	0.240365	0.277136	0.260028	0.324185	0.28619
1149.38	0.241276	0.275976	0.26062	0.324347	0.285255
1151.31	0.242322	0.274939	0.261165	0.324317	0.284469
1153.24	0.243543	0.27402	0.261408	0.324576	0.283959
1155.17	0.244782	0.27325	0.261186	0.325291	0.283467
1157.1	0.245908	0.272658	0.260364	0.326825	0.282885
1159.03	0.246885	0.272221	0.258869	0.328894	0.28227
1160.95	0.247546	0.271902	0.256746	0.331401	0.281786
1162.88	0.247743	0.271703	0.25406	0.334202	0.281257
1164.81	0.247689	0.271647	0.250962	0.3367	0.280731
1166.74	0.247588	0.271735	0.247817	0.338651	0.280144
1168.67	0.247412	0.271958	0.244988	0.339813	0.279779
1170.6	0.247208	0.27233	0.242783	0.339673	0.279591
1172.53	0.247053	0.272856	0.241299	0.338404	0.279509
1174.45	0.247079	0.273507	0.240577	0.335836	0.279505
1176.38	0.247266	0.274249	0.240539	0.332027	0.279676
1178.31	0.247529	0.275085	0.240942	0.327463	0.279911
1180.24	0.247893	0.276042	0.24158	0.322919	0.280202
1182.17	0.248341	0.277123	0.242278	0.31868	0.280425
1184.1	0.248837	0.278318	0.242934	0.315154	0.280671
1186.03	0.249321	0.279623	0.243443	0.312312	0.280944
1187.95	0.249843	0.281002	0.243793	0.310158	0.281312
1189.88	0.250387	0.282484	0.244081	0.308534	0.281732
1191.81	0.250953	0.284067	0.244308	0.307439	0.282204
1193.74	0.251541	0.285752	0.244474	0.306873	0.282729
1195.67	0.252151	0.287538	0.244578	0.306837	0.283306
1197.6	0.252783	0.289427	0.24462	0.30733	0.283936
1199.53	0.253437	0.291417	0.244602	0.308352	0.284618

## Sheet: APF + LASER
Wavenumber	Baseline	After_Treatment	Day_5	Day_10	Day_15
601.691	0.301774	0.343188	0.258919	0.336932	0.362003
603.62	0.253993	0.291619	0.215718	0.281123	0.300536
605.548	0.210927	0.244307	0.1764	0.230579	0.244676
607.477	0.172575	0.201253	0.140965	0.185298	0.194421
609.405	0.138939	0.162455	0.109412	0.145283	0.149773
611.334	0.110018	0.127915	0.0817413	0.110531	0.110731
613.262	0.0858111	0.0976322	0.0579532	0.0810445	0.077295
615.191	0.0663196	0.0716065	0.0380475	0.0568222	0.049465
617.119	0.0563933	0.0508559	0.0227484	0.0411203	0.0300985
619.048	0.0503245	0.0352713	0.0120107	0.030445	0.0166554
620.976	0.0468987	0.0236574	0.00526762	0.0238917	0.00847519
622.905	0.0451193	0.0150954	0.0024461	0.0203393	0.00368315
624.833	0.0445821	0.0089982	0.0021325	0.0193639	0.000972498
626.762	0.0445103	0.00500898	0.00290532	0.0205668	0
628.69	0.0446471	0.00289313	0.00490047	0.0235947	0.000847523
630.619	0.0445841	0.00240241	0.00881311	0.0275614	0.00513879
632.547	0.043697	0.0031391	0.0138042	0.0307264	0.0128566
634.476	0.0411578	0.00460031	0.0182416	0.0323151	0.0197762
636.404	0.0371835	0.0064029	0.0217993	0.0323705	0.0260933
638.333	0.0326128	0.00836905	0.0242538	0.0307557	0.0327768
640.261	0.0276552	0.0103707	0.0255678	0.0279951	0.0385356
642.19	0.0222747	0.0122567	0.0258397	0.0242403	0.0436696
644.118	0.0168878	0.0139719	0.025402	0.0201014	0.0474998
646.047	0.0120529	0.0155526	0.0256595	0.0160958	0.0507345
647.975	0.00798245	0.0168615	0.0262515	0.0123266	0.0534028
649.904	0.00498428	0.017472	0.0268636	0.00874842	0.0562178
651.832	0.00294457	0.016974	0.0268465	0.00528364	0.0571493
653.761	0.00141399	0.0156389	0.0251262	0.00261741	0.053807
655.689	0	0.014908	0.0254556	0.00482235	0.0505622
657.618	0.0003622	0.0160718	0.0304928	0.00540115	0.0552039
659.546	0.00147769	0.0188598	0.0359029	0.00472447	0.0609542
661.475	0.00260243	0.0223621	0.040177	0.00441722	0.0667887
663.403	0.00447419	0.0260068	0.043843	0.00484493	0.0739349
665.332	0.0070719	0.0296379	0.0476741	0.00516974	0.0809621
667.26	0.00954484	0.0332001	0.0513516	0.00548796	0.0868918
669.188	0.0116877	0.0365545	0.0540651	0.00604777	0.0927593
671.117	0.0139053	0.0395289	0.0557628	0.00702172	0.0979284
673.045	0.0165153	0.0418602	0.0566422	0.00804249	0.101615
674.974	0.0190567	0.0430789	0.0561729	0.00877098	0.103597
676.903	0.0215812	0.0427693	0.0548049	0.00911496	0.102974
678.831	0.0240504	0.0411055	0.0524995	0.00938924	0.0976643
680.76	0.0262506	0.0391387	0.0493189	0.0108943	0.0891993
682.688	0.0282739	0.038191	0.049253	0.0146361	0.0839167
684.616	0.0313464	0.0382471	0.0518364	0.0144757	0.0832327
686.545	0.0341204	0.0380015	0.0527711	0.0142799	0.0786808
688.473	0.0367683	0.0366911	0.0523665	0.014711	0.0725124
690.402	0.0397327	0.0345085	0.0513693	0.0157248	0.0655845
692.331	0.0429374	0.0320576	0.050846	0.0171583	0.0583393
694.259	0.0463899	0.0298195	0.0506397	0.0190604	0.0523709
696.188	0.0499466	0.028003	0.0495693	0.0214675	0.0479575
698.116	0.0536507	0.026721	0.0480095	0.0246191	0.0436607
700.044	0.0579637	0.0260393	0.04631	0.028392	0.0400877
701.973	0.0623376	0.0259083	0.0448447	0.0325624	0.0378168
703.902	0.0667541	0.0262879	0.0435781	0.0366002	0.0346854
705.83	0.0714057	0.0273533	0.042434	0.0408135	0.0307316
707.759	0.076301	0.0293969	0.0431788	0.045968	0.0309952
709.687	0.0812034	0.0324838	0.0462125	0.0514004	0.034818
711.615	0.0861212	0.0363215	0.0496814	0.0566573	0.038491
713.544	0.0912849	0.0404981	0.0530602	0.0617763	0.041649
715.472	0.09688	0.0447508	0.0565326	0.0663548	0.0448972
717.401	0.102664	0.0489918	0.0601565	0.0707799	0.0479889
719.33	0.108549	0.053192	0.0641593	0.0752502	0.051135
721.258	0.114572	0.0573277	0.0686296	0.0794337	0.0549425
723.187	0.120801	0.0613845	0.0721327	0.083052	0.0585532
725.115	0.127259	0.0653376	0.0744213	0.0863477	0.0607836
727.043	0.133859	0.0691589	0.0765279	0.0891348	0.0621579
728.972	0.140335	0.0729207	0.0785721	0.0913589	0.0635147
730.9	0.146863	0.076877	0.0805991	0.0932111	0.0638228
732.829	0.153643	0.0813569	0.0835315	0.0953496	0.0639956
734.757	0.160814	0.0865238	0.0882285	0.0979867	0.0684365
736.686	0.168101	0.092265	0.0928556	0.100443	0.0732397
738.614	0.175432	0.0983413	0.0961784	0.102814	0.0759816
740.543	0.18301	0.104602	0.0997128	0.105282	0.0785753
742.471	0.190675	0.111022	0.104039	0.107935	0.0814144
744.4	0.198077	0.117578	0.108447	0.111024	0.0842062
746.328	0.205241	0.124153	0.112634	0.114251	0.0870282
748.257	0.212482	0.130585	0.116233	0.11754	0.0901037
750.185	0.219973	0.136771	0.118763	0.120885	0.0929874
752.114	0.227472	0.142714	0.120549	0.124134	0.0957977
754.042	0.23464	0.148485	0.122138	0.127102	0.0984519
755.971	0.241705	0.154176	0.123317	0.130041	0.101675
757.899	0.248897	0.159874	0.124126	0.132902	0.104728
759.828	0.256244	0.165654	0.124982	0.136082	0.107267
761.756	0.263583	0.171563	0.125516	0.139533	0.11008
763.685	0.270732	0.177649	0.125834	0.143173	0.112968
765.613	0.277781	0.183999	0.126271	0.147015	0.116153
767.542	0.284909	0.190708	0.127541	0.151224	0.119352
769.47	0.292212	0.197797	0.129705	0.155846	0.122465
771.399	0.299362	0.205182	0.132252	0.160672	0.125319
773.327	0.306585	0.212731	0.135446	0.1654	0.128271
775.256	0.314013	0.220345	0.139483	0.170305	0.132335
777.184	0.321804	0.22799	0.144499	0.175421	0.136963
779.113	0.330049	0.235694	0.150335	0.180649	0.141487
781.041	0.338485	0.243537	0.156358	0.185905	0.145793
782.97	0.346973	0.251599	0.162342	0.19135	0.150444
784.898	0.355619	0.259895	0.16862	0.196979	0.15574
786.827	0.364465	0.268381	0.175354	0.203059	0.16174
788.755	0.373347	0.277015	0.182173	0.209243	0.167588
790.684	0.382199	0.285787	0.189603	0.215719	0.173199
792.612	0.391397	0.29469	0.197434	0.222601	0.179091
794.541	0.400841	0.303699	0.20554	0.229919	0.185001
796.469	0.410525	0.312798	0.214412	0.237445	0.191001
798.398	0.420232	0.321992	0.22424	0.245117	0.197179
800.326	0.429846	0.331272	0.23473	0.252793	0.203841
802.255	0.439289	0.34062	0.245896	0.260724	0.210622
804.183	0.448892	0.350041	0.258232	0.268745	0.217255
806.112	0.458632	0.359565	0.271307	0.276905	0.224049
808.04	0.468154	0.369183	0.284469	0.285182	0.231184
809.969	0.477206	0.378852	0.297286	0.293858	0.239101
811.897	0.486029	0.388551	0.309692	0.302796	0.248039
813.826	0.494787	0.398314	0.321759	0.311754	0.257453
815.754	0.503756	0.408184	0.333801	0.320743	0.266431
817.683	0.513069	0.418175	0.34564	0.330352	0.274903
819.611	0.522904	0.428296	0.356741	0.340495	0.283988
821.54	0.532973	0.438555	0.367574	0.350996	0.293632
823.468	0.543275	0.448937	0.378544	0.361613	0.303682
825.397	0.553738	0.459425	0.388941	0.372376	0.314406
827.325	0.564187	0.470045	0.398285	0.383036	0.325323
829.254	0.57472	0.480862	0.406778	0.393622	0.336089
831.182	0.585342	0.491882	0.415033	0.40392	0.347091
833.111	0.595773	0.503029	0.422386	0.414276	0.358459
835.039	0.605968	0.514223	0.428692	0.424554	0.370021
836.968	0.615799	0.525428	0.434004	0.434764	0.381921
838.896	0.625696	0.536634	0.438514	0.444864	0.3939
840.825	0.635652	0.547836	0.443035	0.454833	0.405501
842.753	0.645842	0.559055	0.447797	0.464663	0.416431
844.682	0.655946	0.570316	0.452343	0.474978	0.427094
846.61	0.666049	0.581583	0.456701	0.485525	0.438327
848.539	0.67615	0.592794	0.46131	0.496115	0.450023
850.467	0.6863	0.60396	0.466441	0.506412	0.461889
852.396	0.696273	0.615194	0.471463	0.516531	0.473899
854.324	0.706104	0.626608	0.4763	0.526501	0.486134
856.253	0.715757	0.63817	0.481321	0.536681	0.498776
858.181	0.725246	0.649585	0.486616	0.547093	0.511425
860.11	0.734515	0.660267	0.492272	0.55806	0.524589
862.038	0.74354	0.669519	0.498219	0.568941	0.537757
863.967	0.752606	0.676793	0.503868	0.579268	0.550386
865.895	0.762397	0.681765	0.509262	0.589231	0.562578
867.824	0.772077	0.684111	0.514761	0.598883	0.573869
869.752	0.779727	0.683377	0.519438	0.607112	0.583376
871.681	0.784037	0.679312	0.522446	0.613413	0.589634
873.609	0.785607	0.672372	0.524052	0.617545	0.592257
875.538	0.785022	0.663802	0.524908	0.62	0.592568
877.466	0.782856	0.655191	0.525699	0.621471	0.59156
879.395	0.779474	0.648008	0.526752	0.623201	0.589559
881.323	0.775899	0.643439	0.529388	0.625813	0.587984
883.252	0.773042	0.642286	0.533808	0.629737	0.588622
885.18	0.771854	0.644786	0.53943	0.635177	0.591423
887.109	0.772632	0.650677	0.546788	0.642565	0.596759
889.037	0.775803	0.659549	0.555085	0.651578	0.604772
890.966	0.782081	0.670987	0.563849	0.662159	0.61544
892.894	0.791156	0.684287	0.574071	0.674187	0.628364
894.823	0.801255	0.698335	0.585273	0.687009	0.642446
896.751	0.810813	0.71202	0.596311	0.699178	0.656463
898.68	0.819695	0.724759	0.606624	0.71045	0.66881
900.608	0.828371	0.736561	0.616349	0.721114	0.679509
902.537	0.836786	0.747698	0.626169	0.731633	0.689661
904.465	0.844989	0.758435	0.636641	0.742271	0.699401
906.394	0.852814	0.768952	0.647515	0.75319	0.708167
908.322	0.860606	0.779337	0.658686	0.763787	0.716916
910.251	0.868306	0.789585	0.669589	0.773992	0.72602
912.179	0.87603	0.799661	0.680047	0.783904	0.735136
914.108	0.88351	0.809565	0.690324	0.793666	0.744203
916.036	0.890819	0.819302	0.699866	0.803122	0.753264
917.965	0.897952	0.828843	0.70887	0.8124	0.76206
919.893	0.904795	0.838166	0.718104	0.821232	0.770382
921.822	0.911266	0.847288	0.726906	0.829798	0.778606
923.75	0.917557	0.856201	0.735321	0.837963	0.786909
925.679	0.923655	0.864837	0.743242	0.845994	0.795067
927.607	0.929465	0.873141	0.751196	0.853772	0.802846
929.536	0.93488	0.881127	0.759821	0.861345	0.810771
931.464	0.940075	0.888819	0.768744	0.86888	0.818883
933.393	0.944814	0.896195	0.776975	0.876229	0.827245
935.321	0.949401	0.903224	0.784851	0.883009	0.835997
937.25	0.953596	0.909896	0.792806	0.889727	0.844484
939.178	0.957406	0.91616	0.801002	0.89619	0.853132
941.107	0.960483	0.921889	0.809429	0.902366	0.861508
943.035	0.962854	0.926934	0.817205	0.908382	0.869213
944.964	0.964347	0.931128	0.82366	0.914387	0.87624
946.892	0.964824	0.934241	0.82923	0.919827	0.883076
948.821	0.963734	0.936026	0.834174	0.924484	0.889229
950.749	0.961134	0.93642	0.838174	0.927641	0.893945
952.678	0.95739	0.935671	0.840969	0.929034	0.896719
954.606	0.953126	0.934266	0.842345	0.928722	0.897141
956.535	0.949074	0.932793	0.842569	0.927254	0.895669
958.463	0.946208	0.931897	0.842598	0.925219	0.893213
960.392	0.945042	0.932189	0.84311	0.923254	0.891106
962.32	0.946202	0.934074	0.845001	0.921988	0.889645
964.249	0.949591	0.937676	0.848649	0.922192	0.889151
966.177	0.955032	0.942942	0.854626	0.923883	0.89062
968.106	0.961916	0.949692	0.862774	0.927439	0.894247
970.034	0.970121	0.957509	0.872266	0.93292	0.900181
971.963	0.978671	0.965713	0.882624	0.939972	0.908818
973.891	0.986513	0.973582	0.893912	0.947737	0.919812
975.82	0.992642	0.980579	0.905751	0.955641	0.931397
977.748	0.996854	0.986403	0.917139	0.96273	0.942707
979.677	0.999121	0.990938	0.927411	0.968737	0.953036
981.605	1	0.994247	0.936504	0.973739	0.962117
983.534	0.999593	0.996503	0.944549	0.977734	0.969939
985.462	0.998373	0.997842	0.951659	0.980874	0.976646
987.391	0.996425	0.998296	0.958109	0.983413	0.982291
989.319	0.993775	0.99788	0.964094	0.985316	0.987133
991.248	0.990269	0.996662	0.969375	0.986516	0.991233
993.176	0.986116	0.994691	0.974185	0.98688	0.994467
995.105	0.981164	0.991927	0.978257	0.986826	0.99681
997.033	0.975578	0.988321	0.981485	0.986286	0.998519
998.962	0.969048	0.983896	0.983845	0.985411	0.999598
1000.89	0.961807	0.978695	0.985315	0.984185	1
1002.82	0.953784	0.972722	0.985802	0.982458	0.999618
1004.75	0.944982	0.965977	0.986058	0.979974	0.998838
1006.68	0.93534	0.958492	0.98623	0.9769	0.997577
1008.6	0.925133	0.950249	0.986199	0.973026	0.995417
1010.53	0.914103	0.941144	0.985359	0.968164	0.99154
1012.46	0.902471	0.931083	0.983993	0.962414	0.986165
1014.39	0.890051	0.920067	0.982457	0.955688	0.979768
1016.32	0.876845	0.908119	0.980163	0.947703	0.972391
1018.25	0.862635	0.895219	0.976469	0.938319	0.963284
1020.17	0.847578	0.881376	0.971475	0.927424	0.951853
1022.1	0.831526	0.866744	0.964784	0.915122	0.938157
1024.03	0.814814	0.851578	0.956553	0.901249	0.922629
1025.96	0.798203	0.83615	0.946423	0.886144	0.905187
1027.89	0.782721	0.82073	0.934383	0.869747	0.886196
1029.82	0.768501	0.80559	0.920658	0.851974	0.865963
1031.75	0.756	0.790923	0.906454	0.833046	0.844767
1033.67	0.745385	0.7768	0.891779	0.813547	0.822852
1035.6	0.736388	0.763256	0.876432	0.79354	0.80021
1037.53	0.727949	0.750349	0.861062	0.773363	0.777153
1039.46	0.719501	0.738093	0.846531	0.753447	0.755102
1041.39	0.710225	0.72639	0.832449	0.734192	0.733716
1043.32	0.69921	0.715114	0.8189	0.71543	0.712186
1045.24	0.685543	0.704197	0.806083	0.697311	0.69082
1047.17	0.669183	0.693588	0.793963	0.680088	0.66979
1049.1	0.650213	0.683186	0.782353	0.663782	0.649104
1051.03	0.629515	0.672892	0.771575	0.648358	0.629082
1052.96	0.608174	0.662678	0.761347	0.634029	0.609739
1054.89	0.587165	0.652517	0.751596	0.620305	0.590742
1056.82	0.567243	0.642307	0.742045	0.607013	0.572375
1058.74	0.549125	0.631942	0.732354	0.594152	0.554943
1060.67	0.532982	0.621429	0.721578	0.581767	0.538003
1062.6	0.518742	0.610875	0.709536	0.569452	0.52155
1064.53	0.50626	0.600412	0.697128	0.55726	0.505943
1066.46	0.495992	0.590211	0.684643	0.54523	0.49169
1068.39	0.487792	0.580527	0.671409	0.533976	0.47887
1070.32	0.481785	0.571634	0.658377	0.524211	0.468174
1072.24	0.47816	0.563691	0.646229	0.51719	0.460495
1074.17	0.476952	0.556708	0.635153	0.513576	0.455734
1076.1	0.477634	0.55058	0.626057	0.513045	0.453074
1078.03	0.47948	0.545068	0.620181	0.514871	0.452111
1079.96	0.481261	0.539775	0.617831	0.518312	0.452186
1081.89	0.482011	0.534227	0.618084	0.521962	0.451971
1083.82	0.48082	0.527998	0.618821	0.524758	0.45056
1085.74	0.476541	0.520758	0.618431	0.525506	0.446787
1087.67	0.468675	0.512234	0.61585	0.523271	0.439208
1089.6	0.457353	0.50224	0.610633	0.517262	0.42777
1091.53	0.442888	0.490774	0.60237	0.507318	0.412872
1093.46	0.426117	0.478031	0.590835	0.493653	0.395265
1095.39	0.407866	0.464329	0.575543	0.477669	0.376529
1097.32	0.38943	0.450038	0.557509	0.460745	0.357407
1099.24	0.37182	0.435573	0.538068	0.444118	0.338459
1101.17	0.355695	0.421325	0.51813	0.428235	0.320234
1103.1	0.341142	0.40755	0.499159	0.413483	0.30305
1105.03	0.328276	0.394365	0.482513	0.399979	0.287125
1106.96	0.31716	0.381865	0.468065	0.387994	0.27251
1108.89	0.30758	0.370161	0.454873	0.377404	0.258896
1110.81	0.299171	0.359327	0.442109	0.367937	0.24597
1112.74	0.291683	0.349375	0.429584	0.359152	0.233837
1114.67	0.285089	0.340298	0.417225	0.351169	0.222496
1116.6	0.27917	0.332082	0.404955	0.343625	0.211617
1118.53	0.273615	0.324666	0.392695	0.336355	0.201127
1120.46	0.268527	0.317966	0.380744	0.329306	0.191136
1122.38	0.263766	0.311948	0.369253	0.322786	0.181973
1124.31	0.259276	0.30664	0.358387	0.316714	0.173338
1126.24	0.255268	0.302037	0.348558	0.311069	0.16513
1128.17	0.251779	0.298063	0.339804	0.30572	0.157563
1130.1	0.248554	0.294626	0.332036	0.300866	0.150598
1132.03	0.245879	0.291658	0.325048	0.296483	0.144112
1133.96	0.243835	0.289084	0.318623	0.292817	0.138322
1135.88	0.242043	0.286805	0.313241	0.289758	0.133175
1137.81	0.240574	0.284754	0.308909	0.287233	0.128742
1139.74	0.239721	0.282923	0.305417	0.285137	0.125083
1141.67	0.239357	0.281296	0.302888	0.283643	0.122364
1143.6	0.239319	0.279813	0.301659	0.282475	0.120131
1145.53	0.23964	0.278424	0.301777	0.281582	0.117859
1147.46	0.240365	0.277136	0.302966	0.281041	0.115693
1149.38	0.241276	0.275976	0.305021	0.280941	0.11377
1151.31	0.242322	0.274939	0.307233	0.280994	0.111966
1153.24	0.243543	0.27402	0.309244	0.281089	0.11042
1155.17	0.244782	0.27325	0.310473	0.280897	0.109027
1157.1	0.245908	0.272658	0.310215	0.280444	0.107464
1159.03	0.246885	0.272221	0.30833	0.279706	0.105714
1160.95	0.247546	0.271902	0.305056	0.278889	0.104081
1162.88	0.247743	0.271703	0.300776	0.277938	0.102773
1164.81	0.247689	0.271647	0.29507	0.276973	0.10193
1166.74	0.247588	0.271735	0.288559	0.275932	0.101454
1168.67	0.247412	0.271958	0.282215	0.275014	0.10187
1170.6	0.247208	0.27233	0.276645	0.274152	0.102895
1172.53	0.247053	0.272856	0.2721	0.273644	0.104523
1174.45	0.247079	0.273507	0.26862	0.273712	0.106849
1176.38	0.247266	0.274249	0.2657	0.274247	0.110022
1178.31	0.247529	0.275085	0.263098	0.274903	0.114137
1180.24	0.247893	0.276042	0.260659	0.275676	0.119432
1182.17	0.248341	0.277123	0.257818	0.276329	0.12586
1184.1	0.248837	0.278318	0.254138	0.276981	0.13416
1186.03	0.249321	0.279623	0.249809	0.277535	0.145449
1187.95	0.249843	0.281002	0.245562	0.278108	0.161408
1189.88	0.250387	0.282484	0.240949	0.278673	0.180213
1191.81	0.250953	0.284067	0.235969	0.27923	0.201863
1193.74	0.251541	0.285752	0.230622	0.27978	0.226358
1195.67	0.252151	0.287538	0.224909	0.280323	0.253699
1197.6	0.252783	0.289427	0.21883	0.280858	0.283885
1199.53	0.253437	0.291417	0.212383	0.281385	0.316916

## Sheet: LASER + APF
Wavenumber	Baseline	After_Treatment	Day_5	Day_10	Day_15
601.691	0.301774	0.343188	0.207537	0.241369	0.250312
603.62	0.253993	0.291619	0.170572	0.209435	0.212937
605.548	0.210927	0.244307	0.13711	0.17978	0.178596
607.477	0.172575	0.201253	0.107152	0.152404	0.147289
609.405	0.138939	0.162455	0.0806976	0.127307	0.119016
611.334	0.110018	0.127915	0.0577471	0.104489	0.0937776
613.262	0.0858111	0.0976322	0.0383004	0.0839503	0.0715729
615.191	0.0663196	0.0716065	0.0223574	0.0656906	0.0524023
617.119	0.0563933	0.0508559	0.0112563	0.0495515	0.0370504
619.048	0.0503245	0.0352713	0.00416124	0.0362594	0.0252728
620.976	0.0468987	0.0236574	0.000852227	0.0255243	0.0155264
622.905	0.0451193	0.0150954	0	0.0168562	0.00809692
624.833	0.0445821	0.0089982	0.00088997	0.0103134	0.00399935
626.762	0.0445103	0.00500898	0.00359855	0.00562325	0.00143487
628.69	0.0446471	0.00289313	0.00725459	0.00309333	0.000327329
630.619	0.0445841	0.00240241	0.0106276	0.0020546	0.00107565
632.547	0.043697	0.0031391	0.0143614	0.00206275	0.00288871
634.476	0.0411578	0.00460031	0.0170227	0.00282471	0.00466247
636.404	0.0371835	0.0064029	0.0179371	0.00416192	0.00742249
638.333	0.0326128	0.00836905	0.0174184	0.00568792	0.0104007
640.261	0.0276552	0.0103707	0.0158878	0.00705749	0.0128616
642.19	0.0222747	0.0122567	0.0128292	0.00784693	0.0155344
644.118	0.0168878	0.0139719	0.00936487	0.00856293	0.0187866
646.047	0.0120529	0.0155526	0.00638108	0.00962065	0.0220034
647.975	0.00798245	0.0168615	0.0042488	0.0110519	0.0250881
649.904	0.00498428	0.017472	0.00240929	0.0125639	0.0285778
651.832	0.00294457	0.016974	0.00116864	0.0141955	0.031553
653.761	0.00141399	0.0156389	0.00083337	0.0163569	0.0325218
655.689	0	0.014908	0.000769497	0.0201997	0.0347018
657.618	0.0003622	0.0160718	0.00123046	0.0237158	0.038265
659.546	0.00147769	0.0188598	0.00256275	0.0263836	0.0414124
661.475	0.00260243	0.0223621	0.00364897	0.0287502	0.0439057
663.403	0.00447419	0.0260068	0.005495	0.0313325	0.0473063
665.332	0.0070719	0.0296379	0.0072887	0.0337706	0.0507673
667.26	0.00954484	0.0332001	0.00905778	0.0357814	0.0534205
669.188	0.0116877	0.0365545	0.0103192	0.0379136	0.056126
671.117	0.0139053	0.0395289	0.0118857	0.0399948	0.059629
673.045	0.0165153	0.0418602	0.0133294	0.0416185	0.063238
674.974	0.0190567	0.0430789	0.0148439	0.0434265	0.0663778
676.903	0.0215812	0.0427693	0.0165209	0.0453371	0.0685988
678.831	0.0240504	0.0411055	0.0182216	0.0473502	0.0696856
680.76	0.0262506	0.0391387	0.0193263	0.0497849	0.0705049
682.688	0.0282739	0.038191	0.0200529	0.052904	0.0732943
684.616	0.0313464	0.0382471	0.0204849	0.0547817	0.0758915
686.545	0.0341204	0.0380015	0.0212185	0.0562391	0.0775156
688.473	0.0367683	0.0366911	0.0215657	0.0578779	0.078117
690.402	0.0397327	0.0345085	0.0219583	0.0601936	0.078989
692.331	0.0429374	0.0320576	0.0217749	0.0628595	0.0796809
694.259	0.0463899	0.0298195	0.021377	0.0656239	0.0801265
696.188	0.0499466	0.028003	0.0214475	0.0686312	0.0813252
698.116	0.0536507	0.026721	0.0229748	0.0717001	0.0835731
700.044	0.0579637	0.0260393	0.024734	0.0748076	0.085616
701.973	0.0623376	0.0259083	0.02689	0.0783167	0.0874906
703.902	0.0667541	0.0262879	0.0296108	0.0817326	0.0897038
705.83	0.0714057	0.0273533	0.0322476	0.0848952	0.0919229
707.759	0.076301	0.0293969	0.0348538	0.0885006	0.0947685
709.687	0.0812034	0.0324838	0.0381006	0.0923305	0.0985081
711.615	0.0861212	0.0363215	0.0411782	0.0954799	0.101448
713.544	0.0912849	0.0404981	0.0442072	0.098567	0.104397
715.472	0.09688	0.0447508	0.0467092	0.101683	0.107366
717.401	0.102664	0.0489918	0.0490107	0.105098	0.110795
719.33	0.108549	0.053192	0.0514455	0.108877	0.114192
721.258	0.114572	0.0573277	0.054333	0.112599	0.117662
723.187	0.120801	0.0613845	0.0570259	0.116009	0.121216
725.115	0.127259	0.0653376	0.0596663	0.119216	0.124877
727.043	0.133859	0.0691589	0.0617072	0.122375	0.128047
728.972	0.140335	0.0729207	0.063569	0.125443	0.131009
730.9	0.146863	0.076877	0.0655367	0.128597	0.134207
732.829	0.153643	0.0813569	0.0670084	0.132472	0.137396
734.757	0.160814	0.0865238	0.0687239	0.137356	0.141
736.686	0.168101	0.092265	0.0705146	0.142247	0.145161
738.614	0.175432	0.0983413	0.0710758	0.146716	0.148651
740.543	0.18301	0.104602	0.0711191	0.151581	0.152447
742.471	0.190675	0.111022	0.0712545	0.156661	0.156518
744.4	0.198077	0.117578	0.0720229	0.161835	0.160773
746.328	0.205241	0.124153	0.0733977	0.166667	0.165204
748.257	0.212482	0.130585	0.0752616	0.170612	0.169246
750.185	0.219973	0.136771	0.0766509	0.173515	0.17314
752.114	0.227472	0.142714	0.0782241	0.17586	0.17751
754.042	0.23464	0.148485	0.080278	0.177988	0.181555
755.971	0.241705	0.154176	0.0830025	0.179585	0.185173
757.899	0.248897	0.159874	0.0858951	0.18124	0.188389
759.828	0.256244	0.165654	0.0889422	0.183721	0.19131
761.756	0.263583	0.171563	0.092282	0.186577	0.19398
763.685	0.270732	0.177649	0.0955477	0.18959	0.196835
765.613	0.277781	0.183999	0.0979519	0.19297	0.199333
767.542	0.284909	0.190708	0.100253	0.196832	0.201771
769.47	0.292212	0.197797	0.103018	0.201024	0.204699
771.399	0.299362	0.205182	0.106566	0.205542	0.208246
773.327	0.306585	0.212731	0.110027	0.210273	0.212068
775.256	0.314013	0.220345	0.112623	0.215226	0.216362
777.184	0.321804	0.22799	0.115237	0.220079	0.221462
779.113	0.330049	0.235694	0.118608	0.224735	0.227339
781.041	0.338485	0.243537	0.122389	0.229304	0.233315
782.97	0.346973	0.251599	0.126333	0.233746	0.238842
784.898	0.355619	0.259895	0.130877	0.238396	0.244057
786.827	0.364465	0.268381	0.135684	0.243563	0.249579
788.755	0.373347	0.277015	0.140633	0.248755	0.254937
790.684	0.382199	0.285787	0.145979	0.254074	0.259918
792.612	0.391397	0.29469	0.151145	0.259623	0.265065
794.541	0.400841	0.303699	0.156621	0.265235	0.27087
796.469	0.410525	0.312798	0.162928	0.271151	0.277488
798.398	0.420232	0.321992	0.170132	0.277536	0.284864
800.326	0.429846	0.331272	0.176787	0.284244	0.292698
802.255	0.439289	0.34062	0.183388	0.291233	0.301893
804.183	0.448892	0.350041	0.190531	0.298206	0.311857
806.112	0.458632	0.359565	0.197695	0.305085	0.322013
808.04	0.468154	0.369183	0.204908	0.312003	0.331891
809.969	0.477206	0.378852	0.212266	0.319027	0.341458
811.897	0.486029	0.388551	0.219782	0.326206	0.351116
813.826	0.494787	0.398314	0.226777	0.333887	0.360904
815.754	0.503756	0.408184	0.233527	0.341969	0.370191
817.683	0.513069	0.418175	0.240472	0.350221	0.379336
819.611	0.522904	0.428296	0.247458	0.358304	0.388666
821.54	0.532973	0.438555	0.254987	0.366325	0.398068
823.468	0.543275	0.448937	0.263227	0.374733	0.407291
825.397	0.553738	0.459425	0.272219	0.383421	0.416555
827.325	0.564187	0.470045	0.281504	0.392468	0.425975
829.254	0.57472	0.480862	0.291358	0.402236	0.436318
831.182	0.585342	0.491882	0.301466	0.412277	0.446783
833.111	0.595773	0.503029	0.311563	0.42253	0.456643
835.039	0.605968	0.514223	0.321456	0.43322	0.466303
836.968	0.615799	0.525428	0.331418	0.444504	0.476513
838.896	0.625696	0.536634	0.341358	0.456853	0.487198
840.825	0.635652	0.547836	0.351005	0.470619	0.498362
842.753	0.645842	0.559055	0.360103	0.485437	0.509303
844.682	0.655946	0.570316	0.369755	0.500997	0.520141
846.61	0.666049	0.581583	0.379433	0.516704	0.530659
848.539	0.67615	0.592794	0.389184	0.532211	0.541077
850.467	0.6863	0.60396	0.399514	0.547353	0.551361
852.396	0.696273	0.615194	0.410521	0.561087	0.561871
854.324	0.706104	0.626608	0.42207	0.572849	0.572604
856.253	0.715757	0.63817	0.433601	0.582744	0.583722
858.181	0.725246	0.649585	0.445035	0.590578	0.595161
860.11	0.734515	0.660267	0.456874	0.59664	0.606532
862.038	0.74354	0.669519	0.468877	0.600431	0.617197
863.967	0.752606	0.676793	0.480795	0.601684	0.627233
865.895	0.762397	0.681765	0.492685	0.601945	0.636715
867.824	0.772077	0.684111	0.504135	0.601505	0.644894
869.752	0.779727	0.683377	0.514193	0.599018	0.649418
871.681	0.784037	0.679312	0.522339	0.594081	0.649277
873.609	0.785607	0.672372	0.527741	0.587546	0.644886
875.538	0.785022	0.663802	0.5317	0.580269	0.637878
877.466	0.782856	0.655191	0.534953	0.573245	0.629998
879.395	0.779474	0.648008	0.537711	0.567252	0.622983
881.323	0.775899	0.643439	0.540348	0.563453	0.61794
883.252	0.773042	0.642286	0.543293	0.562691	0.616101
885.18	0.771854	0.644786	0.547828	0.564847	0.617376
887.109	0.772632	0.650677	0.554491	0.570083	0.621625
889.037	0.775803	0.659549	0.56255	0.577961	0.629239
890.966	0.782081	0.670987	0.572064	0.5882	0.640841
892.894	0.791156	0.684287	0.583486	0.60091	0.655421
894.823	0.801255	0.698335	0.59569	0.614459	0.670398
896.751	0.810813	0.71202	0.607014	0.626784	0.683962
898.68	0.819695	0.724759	0.617073	0.637763	0.69589
900.608	0.828371	0.736561	0.626864	0.648473	0.706491
902.537	0.836786	0.747698	0.636643	0.658563	0.716578
904.465	0.844989	0.758435	0.645805	0.668226	0.726618
906.394	0.852814	0.768952	0.654603	0.678197	0.736991
908.322	0.860606	0.779337	0.663416	0.688164	0.747094
910.251	0.868306	0.789585	0.672483	0.69765	0.756863
912.179	0.87603	0.799661	0.682233	0.706654	0.765701
914.108	0.88351	0.809565	0.692055	0.715727	0.77446
916.036	0.890819	0.819302	0.701582	0.724965	0.783988
917.965	0.897952	0.828843	0.711181	0.734302	0.793956
919.893	0.904795	0.838166	0.721279	0.74354	0.803577
921.822	0.911266	0.847288	0.731714	0.752597	0.812552
923.75	0.917557	0.856201	0.741216	0.761516	0.821653
925.679	0.923655	0.864837	0.750367	0.770474	0.83097
927.607	0.929465	0.873141	0.759722	0.779466	0.840123
929.536	0.93488	0.881127	0.768934	0.788252	0.848914
931.464	0.940075	0.888819	0.778147	0.797137	0.857269
933.393	0.944814	0.896195	0.787186	0.80599	0.865698
935.321	0.949401	0.903224	0.795912	0.814241	0.873579
937.25	0.953596	0.909896	0.804759	0.822158	0.880581
939.178	0.957406	0.91616	0.813879	0.830013	0.886708
941.107	0.960483	0.921889	0.822919	0.837676	0.892558
943.035	0.962854	0.926934	0.831313	0.844887	0.897824
944.964	0.964347	0.931128	0.839407	0.851616	0.902376
946.892	0.964824	0.934241	0.847913	0.857474	0.906147
948.821	0.963734	0.936026	0.855957	0.861885	0.908849
950.749	0.961134	0.93642	0.861536	0.864373	0.909964
952.678	0.95739	0.935671	0.864635	0.865071	0.909491
954.606	0.953126	0.934266	0.865429	0.864465	0.908172
956.535	0.949074	0.932793	0.864453	0.863416	0.906385
958.463	0.946208	0.931897	0.862196	0.862899	0.90481
960.392	0.945042	0.932189	0.859131	0.86333	0.904157
962.32	0.946202	0.934074	0.856683	0.865382	0.904958
964.249	0.949591	0.937676	0.856075	0.869607	0.907749
966.177	0.955032	0.942942	0.857811	0.876425	0.91301
968.106	0.961916	0.949692	0.862283	0.88583	0.920597
970.034	0.970121	0.957509	0.868986	0.89726	0.929536
971.963	0.978671	0.965713	0.878129	0.910073	0.939679
973.891	0.986513	0.973582	0.889676	0.923158	0.95059
975.82	0.992642	0.980579	0.902208	0.935166	0.961095
977.748	0.996854	0.986403	0.914193	0.945637	0.970093
979.677	0.999121	0.990938	0.925119	0.954766	0.977706
981.605	1	0.994247	0.934653	0.962473	0.984381
983.534	0.999593	0.996503	0.942776	0.968991	0.989447
985.462	0.998373	0.997842	0.949551	0.974588	0.992737
987.391	0.996425	0.998296	0.955592	0.979155	0.994723
989.319	0.993775	0.99788	0.961233	0.982472	0.995962
991.248	0.990269	0.996662	0.966585	0.984657	0.996814
993.176	0.986116	0.994691	0.972088	0.986499	0.99661
995.105	0.981164	0.991927	0.9773	0.988112	0.994995
997.033	0.975578	0.988321	0.98196	0.989094	0.992121
998.962	0.969048	0.983896	0.986227	0.989061	0.988497
1000.89	0.961807	0.978695	0.99005	0.987816	0.984257
1002.82	0.953784	0.972722	0.99325	0.985096	0.978983
1004.75	0.944982	0.965977	0.996002	0.9808	0.972984
1006.68	0.93534	0.958492	0.998356	0.974652	0.966982
1008.6	0.925133	0.950249	0.999701	0.966472	0.960439
1010.53	0.914103	0.941144	1	0.956294	0.952975
1012.46	0.902471	0.931083	0.998628	0.943816	0.944145
1014.39	0.890051	0.920067	0.995659	0.929301	0.934645
1016.32	0.876845	0.908119	0.991865	0.913291	0.925035
1018.25	0.862635	0.895219	0.986713	0.896239	0.91527
1020.17	0.847578	0.881376	0.979367	0.878777	0.905402
1022.1	0.831526	0.866744	0.969638	0.86128	0.895603
1024.03	0.814814	0.851578	0.958184	0.844065	0.885973
1025.96	0.798203	0.83615	0.94512	0.827515	0.876597
1027.89	0.782721	0.82073	0.930106	0.811901	0.867568
1029.82	0.768501	0.80559	0.913574	0.797254	0.858553
1031.75	0.756	0.790923	0.896563	0.783789	0.850166
1033.67	0.745385	0.7768	0.879267	0.771431	0.842717
1035.6	0.736388	0.763256	0.861839	0.760173	0.835668
1037.53	0.727949	0.750349	0.844528	0.749563	0.828612
1039.46	0.719501	0.738093	0.82728	0.739406	0.821311
1041.39	0.710225	0.72639	0.810667	0.730144	0.814699
1043.32	0.69921	0.715114	0.795301	0.721873	0.809273
1045.24	0.685543	0.704197	0.780022	0.713814	0.80417
1047.17	0.669183	0.693588	0.764458	0.705742	0.799127
1049.1	0.650213	0.683186	0.749763	0.697789	0.79477
1051.03	0.629515	0.672892	0.735849	0.690069	0.79069
1052.96	0.608174	0.662678	0.722052	0.682613	0.786153
1054.89	0.587165	0.652517	0.707975	0.675163	0.781057
1056.82	0.567243	0.642307	0.694443	0.667614	0.775132
1058.74	0.549125	0.631942	0.681914	0.660236	0.76855
1060.67	0.532982	0.621429	0.669121	0.652983	0.76136
1062.6	0.518742	0.610875	0.656528	0.645705	0.753531
1064.53	0.50626	0.600412	0.643934	0.637965	0.744512
1066.46	0.495992	0.590211	0.63102	0.630096	0.734775
1068.39	0.487792	0.580527	0.618791	0.622572	0.72479
1070.32	0.481785	0.571634	0.608325	0.615493	0.714811
1072.24	0.47816	0.563691	0.600591	0.608671	0.704835
1074.17	0.476952	0.556708	0.596434	0.60238	0.695258
1076.1	0.477634	0.55058	0.595783	0.596661	0.686557
1078.03	0.47948	0.545068	0.596926	0.59143	0.678662
1079.96	0.481261	0.539775	0.598551	0.586679	0.671547
1081.89	0.482011	0.534227	0.599883	0.58202	0.664603
1083.82	0.48082	0.527998	0.60005	0.576809	0.657123
1085.74	0.476541	0.520758	0.597564	0.571243	0.648383
1087.67	0.468675	0.512234	0.590382	0.565077	0.638417
1089.6	0.457353	0.50224	0.5791	0.557585	0.627307
1091.53	0.442888	0.490774	0.563552	0.548663	0.614411
1093.46	0.426117	0.478031	0.544204	0.538711	0.599895
1095.39	0.407866	0.464329	0.522863	0.527825	0.584159
1097.32	0.38943	0.450038	0.501327	0.516262	0.567606
1099.24	0.37182	0.435573	0.48083	0.504301	0.550967
1101.17	0.355695	0.421325	0.461519	0.491771	0.534047
1103.1	0.341142	0.40755	0.443211	0.478935	0.516912
1105.03	0.328276	0.394365	0.425594	0.466222	0.501447
1106.96	0.31716	0.381865	0.408862	0.453589	0.487146
1108.89	0.30758	0.370161	0.393485	0.440684	0.472171
1110.81	0.299171	0.359327	0.379373	0.427132	0.456663
1112.74	0.291683	0.349375	0.365839	0.413342	0.441241
1114.67	0.285089	0.340298	0.352837	0.399369	0.426153
1116.6	0.27917	0.332082	0.340735	0.385041	0.41117
1118.53	0.273615	0.324666	0.329176	0.371174	0.396062
1120.46	0.268527	0.317966	0.317818	0.357979	0.38108
1122.38	0.263766	0.311948	0.306824	0.345302	0.366535
1124.31	0.259276	0.30664	0.296648	0.333433	0.352648
1126.24	0.255268	0.302037	0.286691	0.322291	0.339339
1128.17	0.251779	0.298063	0.277257	0.311903	0.326803
1130.1	0.248554	0.294626	0.269168	0.303178	0.315658
1132.03	0.245879	0.291658	0.261897	0.295969	0.306222
1133.96	0.243835	0.289084	0.255511	0.289895	0.297323
1135.88	0.242043	0.286805	0.24976	0.284919	0.288433
1137.81	0.240574	0.284754	0.244472	0.280921	0.280719
1139.74	0.239721	0.282923	0.239993	0.277882	0.274352
1141.67	0.239357	0.281296	0.236465	0.275544	0.26891
1143.6	0.239319	0.279813	0.233023	0.273315	0.264289
1145.53	0.23964	0.278424	0.229363	0.271322	0.260088
1147.46	0.240365	0.277136	0.225465	0.269402	0.256215
1149.38	0.241276	0.275976	0.221381	0.267216	0.252568
1151.31	0.242322	0.274939	0.217153	0.264507	0.249045
1153.24	0.243543	0.27402	0.213006	0.261259	0.245326
1155.17	0.244782	0.27325	0.209595	0.257732	0.241765
1157.1	0.245908	0.272658	0.20689	0.253958	0.23787
1159.03	0.246885	0.272221	0.20407	0.249655	0.232813
1160.95	0.247546	0.271902	0.200682	0.245337	0.226868
1162.88	0.247743	0.271703	0.196915	0.241294	0.220523
1164.81	0.247689	0.271647	0.193473	0.237499	0.214794
1166.74	0.247588	0.271735	0.190589	0.233763	0.209594
1168.67	0.247412	0.271958	0.188067	0.230062	0.205006
1170.6	0.247208	0.27233	0.185627	0.226464	0.201062
1172.53	0.247053	0.272856	0.183759	0.223047	0.197907
1174.45	0.247079	0.273507	0.182215	0.219658	0.195992
1176.38	0.247266	0.274249	0.180253	0.216253	0.195249
1178.31	0.247529	0.275085	0.178239	0.212834	0.195189
1180.24	0.247893	0.276042	0.177115	0.209511	0.195342
1182.17	0.248341	0.277123	0.176686	0.206281	0.195993
1184.1	0.248837	0.278318	0.176446	0.203308	0.196861
1186.03	0.249321	0.279623	0.175972	0.200974	0.197519
1187.95	0.249843	0.281002	0.17541	0.200152	0.198879
1189.88	0.250387	0.282484	0.174891	0.200055	0.200572
1191.81	0.250953	0.284067	0.174413	0.200683	0.202597
1193.74	0.251541	0.285752	0.173977	0.202036	0.204956
1195.67	0.252151	0.287538	0.173584	0.204113	0.207649
1197.6	0.252783	0.289427	0.173232	0.206915	0.210674
1199.53	0.253437	0.291417	0.172922	0.210443	0.214032
