# Supplementary material for: Assessment of the preventive effects of Nd:YAG laser associated with fluoride on enamel caries using optical coherence tomography and FTIR spectroscopy
Source: PLoS One. 2021 Jul 7;16(7):e0254217. doi: 10.1371/journal.pone.0254217 (PMC8263272; doi:10.1371/journal.pone.0254217)
Supplement: S2 File — (XLSX) [file pone.0254217.s002.xlsx]

## Sheet: Baseline C
File	R-square	x	z	a (Io)	b (α)	c ( C )	X first image	X final image
sample5_0001_Raw.raw	0.916188	20.8511	117.376	784.977	-0.01166	-742.298	608.775	2604.2
sample6_0001_Raw.raw	0.981519	20	118.456	99.3824	-0.02368	6.44475	608.775	2595.75
sample7_0001_Raw.raw	0.954636	20.4255	118.881	75.1092	-0.00535	-28.1193	608.775	2595.75
sample12_0001_Raw.raw	0.977876	20.2532	118.709	55.5372	-0.00665	-19.047	608.775	2595.75
sample13_0001_Raw.raw	0.974769	19.4093	117.865	36.8392	-0.02972	6.52496	608.775	2595.75
sample14_0001_Raw.raw	0.959662	20	118.456	108.902	-0.02512	2.51644	608.775	2595.75
sample47_0001_Raw.raw	0.988595	20.4255	118.881	325.208	-0.02654	-6.08284	675.712	2964.26
sample48_0001_Raw.raw	0.99079	20.4255	118.881	659.671	-0.03706	-9.3815	675.712	2964.26
sample49_0001_Raw.raw	0.984424	20.8511	119.307	120.594	-0.03666	9.32984	675.712	2964.26
sample50_0002_Raw.raw	0.937291	20.4255	118.881	62.9166	-0.05597	13.0544	133.169	2254.02
sample51_0001_Raw.raw	0.980814	20.1717	118.627	829.17	-0.03405	-9.84261	675.712	2964.25
sample52_0001_Raw.raw	0.980717	20.8511	119.307	195.316	-0.01785	-14.6438	675.712	2964.25
sample53_0001_Raw.raw	0.987026	20.8511	119.307	652.231	-0.0294	-11.9619	675.712	2964.25
sample54_0001_Raw.raw	0.98044	20.4255	118.881	124.761	-0.03701	18.5445	675.712	2964.25
sample55_0001_Raw.raw	0.968852	20.4255	118.881	57.1112	-0.01528	-3.01077	675.712	2964.25
sample56_0001_Raw.raw	0.989968	20	118.456	329.163	-0.03748	6.3656	675.712	2964.25
sample57_0001_Raw.raw	0.984393	20	118.456	55.6994	-0.03202	4.56544	675.712	2964.25
sample58_0001_Raw.raw	0.982425	20	118.456	159.541	-0.02331	-0.812001	675.712	2964.25
sample59_0001_Raw.raw	0.990999	20	118.456	482.97	-0.02772	-18.8542	675.712	2964.25
sample60_0001_Raw.raw	0.987699	20.4255	118.881	177.725	-0.02308	-8.69411	897.661	2796.56
sample61_0001_Raw.raw	0.993192	20.4255	118.881	317.79	-0.04435	5.48564	897.661	2796.56
sample62_0002_Raw.raw	0.992831	20.4255	118.881	344.8	-0.06063	3.4262	508.017	2525.29
sample63_0001_Raw.raw	0.956231	20	118.456	209.071	-0.02719	-2.71723	641.186	2727.51
sample108_0001_Raw.raw	0.979602	20.4255	118.881	191.47	-0.02531	-1.10518	528.451	2003.88
sample109_0001_Raw.raw	0.979206	20.4255	118.881	162.688	-0.00733	-59.5352	528.451	2532.34
sample110_0001_Raw.raw	0.97859	20.8511	119.307	81.2124	-0.02674	3.27806	528.451	2532.34
sample111_0001_Raw.raw	0.991971	20.4255	118.881	541.724	-0.03898	5.21093	528.451	2532.34
sample112_0001_Raw.raw	0.989559	26.6094	126.996	1123.91	-0.04842	-1.91075	528.451	2532.34
sample117_0001_Raw.raw	0.924677	20.4255	118.881	87.8202	-0.01846	16.0309	814.839	2879.1
sample118_0001_Raw.raw	0.996675	30.2128	128.668	468.662	-0.04016	2.13845	814.839	2879.1
sample119_0001_Raw.raw	0.978061	20.8511	119.307	171.807	-0.0297929	15.2022	814.839	2879.1
sample124_0001_Raw.raw	0.975308	20.4255	118.881	46.645	-0.0142757	2.91867	600.32	2561.93
sample125_0001_Raw.raw	0.980193	27.0042	127.39	101.212	-0.0319345	4.91057	600.32	2561.93
sample126_0001_Raw.raw	0.986321	25.9575	126.344	243.876	-0.0376203	8.0007	600.32	2561.93
sample155_0002_Raw.raw	0.993225	23.8298	122.285	337.099	-0.0345259	-1.0388	192.356	2278.68
sample156_0001_Raw.raw	0.984962	20.6009	119.056	767.387	-0.0168467	-106.544	549.589	2523.88
sample157_0001_Raw.raw	0.988472	20.6009	119.056	1073.56	-0.0447066	2.32876	641.186	2944.53
sample158_0001_Raw.raw	0.916704	10.6383	138.051	56.4919	-0.0390942	25.6441	463.627	2781.76
sample159_0001_Raw.raw	0.978864	20	118.456	114.777	-0.0142007	-12.779	463.627	2781.76
sample160_0001_Raw.raw	0.984483	20.8511	119.307	82.3319	-0.0166502	-7.58044	611.593	2801.49

## Sheet: Baseline F
File	R-square	x	z	a (Io)	b (α)	c ( C )	X first image	X final image
sample19_0001_Raw.raw	0.980237	20	118.456	137.064	-0.02259	1.64227	528.451	2304.05
sample20_0001_Raw.raw	0.989798	19.1489	117.605	677.719	-0.06241	10.2662	528.451	2304.05
sample21_0001_Raw.raw	0.842914	19.4093	117.865	885.231	-0.01112	-845.974	380.258	2444.52
sample22_0001_Raw.raw	0.97616	20	118.456	286.717	-0.02678	-3.08636	633.038	2604.2
sample27_0001_Raw.raw	0.993601	20.4255	118.881	475.78	-0.06519	5.55832	611.593	2643.66
sample28_0001_Raw.raw	0.987159	40	138.456	176.216	-0.01785	-3.84951	611.593	2643.66
sample29_0001_Raw.raw	0.993616	20.4255	118.881	569.412	-0.05287	14.6557	611.593	2643.66
sample30_0001_Raw.raw	0.983217	20.8511	117.376	550.391	-0.0284	-5.60773	611.593	2643.66
sample31_0001_Raw.raw	0.968125	20	118.456	55.8959	-0.03424	6.24335	524.223	2266
sample32_0001_Raw.raw	0.977186	20	118.456	125.345	-0.0362	5.61468	579.182	2540.79
sample33_0001_Raw.raw	0.981607	20.8511	119.307	92.6835	-0.02513	7.70087	579.182	2540.79
sample34_0001_Raw.raw	0.997604	22.5532	119.078	1180.32	-0.05667	2.83827	579.182	2540.79
sample35_0001_Raw.raw	0.991867	24.8927	123.348	2176.65	-0.0297	-56.5251	675.712	2964.25
sample36_0001_Raw.raw	0.984623	20.4255	118.881	233.429	-0.05603	13.7987	579.182	2540.79
sample37_0001_Raw.raw	0.979071	26.8085	129.125	610.428	-0.02029	-27.1494	675.712	2964.25
sample38_0001_Raw.raw	0.969379	22.1277	120.583	34.9871	-0.02556	6.30776	579.182	2540.79
sample39_0001_Raw.raw	0.954605	27.234	125.69	371.865	-0.01113	-67.6321	675.712	2964.25
sample40_0001_Raw.raw	0.990257	20.4255	118.881	503.782	-0.02838	-12.7072	675.712	2964.26
sample41_0001_Raw.raw	0.983088	20.6009	119.056	1497.24	-0.03981	-24.9984	675.712	2964.26
sample42_0001_Raw.raw	0.995768	20.4255	118.881	301.272	-0.02745	-1.34047	675.712	2964.26
sample72_0001_Raw.raw	0.99435	20	118.456	438.011	-0.04631	9.58997	459.743	2991.04
sample73_0001_Raw.raw	0.982287	33.1915	129.717	784.901	-0.02855	0.766465	601.729	2727.51
sample74_0001_Raw.raw	0.973991	27.0386	127.425	449.911	-0.01885	-16.7743	601.729	2727.51
sample75_0001_Raw.raw	0.991658	20.1717	118.627	842.162	-0.0354	10.0533	601.729	2727.51
sample84_0001_Raw.raw	0.986267	20.4255	118.881	131.834	-0.03634	8.96764	601.729	2727.51
sample85_0001_Raw.raw	0.984422	20	118.456	244.022	-0.01905	-20.2904	601.729	2727.51
sample86_0001_Raw.raw	0.988576	20.8511	117.376	505.958	-0.02842	-14.2324	601.729	2727.51
sample87_0001_Raw.raw	0.990619	20.4255	118.881	384.079	-0.03415	5.39511	601.729	2727.51
sample96_0001_Raw.raw	0.989494	20	118.456	179.395	-0.02793	5.48825	524.223	2460.47
sample97_0001_Raw.raw	0.98708	19.5745	118.03	383.875	-0.03943	4.30413	524.223	2460.47
sample98_0003_Raw.raw	0.991888	22.1277	118.653	283.964	-0.03393	1.99077	963.894	2785.99
sample99_0001_Raw.raw	0.995514	20	118.456	511.385	-0.04415	5.52612	600.32	2574.61
sample113_0001_Raw.raw	0.987422	20.4255	118.881	227.329	-0.02949	9.09013	814.839	2879.1
sample114_0001_Raw.raw	0.979075	20	118.456	303.385	-0.01548	-41.811	814.839	2879.1
sample115_0001_Raw.raw	0.983307	20.8511	119.307	177.575	-0.02187	-2.43867	814.839	2879.1
sample116_0001_Raw.raw	0.994567	22.1277	118.653	533.048	-0.05449	18.2065	814.839	2879.1
sample127_0001_Raw.raw	0.991224	20.4255	118.881	227.079	-0.02781	0.839484	508.017	2540.08
sample128_0001_Raw.raw	0.970236	34.0425	132.498	198.646	-0.0053	-86.318	737.686	2742.3
sample129_0001_Raw.raw	0.988273	30.2128	128.668	139.771	-0.02649	0.930341	690.508	2742.3
sample130_0001_Raw.raw	0.983577	21.7021	118.227	212.656	-0.04967	9.85565	690.508	2742.3

## Sheet: Baseline FL
File	R-square	x	z	a (Io)	b (α)	c ( C )	X first image	X final image
sample1_0001_Raw.raw	0.994612	19.5745	118.03	293.512	-0.05365	7.47293	608.775	2604.2
sample2_0001_Raw.raw	0.988692	30.2128	119.016	1217.52	-0.03128	-26.5523	608.775	2604.2
sample3_0001_Raw.raw	0.978889	40.8511	137.376	1090.11	-0.03169	-12.8823	608.775	2604.2
sample4_0001_Raw.raw	0.982626	20.8511	117.376	165.051	-0.04731	18.032	608.775	2604.2
sample15_0001_Raw.raw	0.983978	20.4255	118.881	164.265	-0.02898	15.1869	710.237	3028.37
sample16_0001_Raw.raw	0.953229	34.0425	128.637	1434.03	-0.01328	-1376.08	616.525	2688.05
sample17_0001_Raw.raw	0.996442	20.4255	118.881	600.29	-0.03006	1.63793	616.525	2688.05
sample18_0001_Raw.raw	0.984214	20.4255	118.881	193.287	-0.01798	-12.1943	616.525	2688.05
sample64_0001_Raw.raw	0.96079	20	118.456	402.511	-0.01604	-56.5777	641.186	2727.51
sample65_0001_Raw.raw	0.903058	20.4255	118.881	107.532	-0.0408	28.1998	621.458	2840.95
sample66_0001_Raw.raw	0.937979	40.4255	138.881	48.8653	-0.00697	-5.47604	641.186	2727.51
sample67_0001_Raw.raw	0.975035	28.9362	138.975	174.376	-0.01865	-0.486069	419.237	2727.51
sample68_0001_Raw.raw	0.981718	19.5745	118.03	185.441	-0.03895	6.9407	419.237	2727.51
sample69_0001_Raw.raw	0.99171	24.6808	123.136	304.873	-0.02471	-5.20292	419.237	2727.51
sample70_0001_Raw.raw	0.988168	19.5745	118.03	111.861	-0.02144	-1.91703	419.237	2727.51
sample71_0001_Raw.raw	0.99531	34.0425	138.29	2109.61	-0.0486	5.99887	419.237	2727.51
sample80_0001_Raw.raw	0.989644	19.5745	118.03	228.601	-0.0661	14.3018	601.729	2727.51
sample81_0001_Raw.raw	0.976752	20.4255	118.881	198.036	-0.01164	-39.1317	601.729	2727.51
sample82_0001_Raw.raw	0.991795	20	118.456	502.496	-0.04809	1.34954	601.729	2727.51
sample83_0001_Raw.raw	0.994681	20.4255	118.881	939.548	-0.05074	1.55665	601.729	2727.51
sample92_0001_Raw.raw	0.964916	20.1717	137.932	10155.8	-0.00208	-9774.72	572.135	2337.86
sample93_0001_Raw.raw	0.978637	23.8298	126.146	943.855	-0.0367	-6.53612	729.966	2337.86
sample94_0001_Raw.raw	0.997431	20.8511	119.307	2227.65	-0.08094	9.97235	617.302	2666.75
sample95_0001_Raw.raw	0.982113	39.9142	138.37	1134.99	-0.02093	-22.4987	774.356	2446.37
sample100_0001_Raw.raw	0.967022	20.8511	117.376	102.961	-0.02316	2.66653	818.746	3003.71
sample101_0001_Raw.raw	0.992952	20.4255	118.881	250.639	-0.03313	4.4984	616.525	2663.39
sample102_0001_Raw.raw	0.983594	20	118.456	132.366	-0.02764	-1.80563	616.525	2663.39
sample103_0001_Raw.raw	0.980976	20	118.456	416.039	-0.01489	-70.8014	616.525	2663.39
sample104_0001_Raw.raw	0.981305	32.3404	128.865	871.443	-0.02272	-52.0079	676.093	2800.08
sample105_0001_Raw.raw	0.975914	19.7425	118.198	2079.16	-0.03659	-42.9274	676.093	2800.08
sample106_0001_Raw.raw	0.962685	51.9149	152.301	514.806	-0.00147	-397.589	676.093	2800.08
sample107_0001_Raw.raw	0.97671	27.897	124.422	1392.59	-0.03103	-25.9622	616.525	2337.86
sample135_0001_Raw.raw	0.979643	20.4255	118.881	107.975	-0.02872	9.76399	838.475	3097.42
sample136_0001_Raw.raw	0.985102	39.5745	138.03	228.492	-0.02099	-7.47877	325.525	2263.88
sample137_0001_Raw.raw	0.986554	31.0638	131.45	501.941	-0.02756	-11.523	734.898	2983.98
sample138_0001_Raw.raw	0.987122	20.4255	118.881	138.879	-0.04309	11.0322	734.898	2766.97
sample147_0001_Raw.raw	0.984471	20.4255	118.881	289.207	-0.01544	-33.8145	621.458	2840.95
sample148_0001_Raw.raw	0.988207	20.4255	118.881	1043.64	-0.04444	-6.57077	729.966	2900.14
sample149_0001_Raw.raw	0.99759	20.4255	118.881	604.882	-0.07468	6.95939	729.966	2900.14
sample150_0001_Raw.raw	0.980655	28.0851	118.819	671.126	-0.02841	-24.8583	729.966	2900.14

## Sheet: Baseline LF
File	R-square	x	z	a (Io)	b (α)	c ( C )	X first image	X final image
sample8_0001_Raw.raw	0.993805	25.1064	117.77	1170.11	-0.04561	10.8845	608.775	2595.75
sample9_0001_Raw.raw	0.965725	20.4255	118.881	126.666	-0.02992	21.7867	608.775	2595.75
sample10_0001_Raw.raw	0.981467	20.8511	119.307	314.468	-0.04488	8.07781	608.775	2595.75
sample11_0001_Raw.raw	0.987057	24.2553	118.85	870.894	-0.03232	-14.852	608.775	2595.75
sample23_0001_Raw.raw	0.990838	39.5745	138.03	359.156	-0.02605	-4.11287	611.593	2619
sample24_0001_Raw.raw	0.913458	39.5745	138.03	1791.38	-0.00132	-1720.17	611.593	2619
sample25_0001_Raw.raw	0.939842	40.8511	139.307	1978.63	-0.01739	-1890.11	567.203	2219.49
sample26_0001_Raw.raw	0.933967	20	118.456	115.639	-0.01261	3.50811	611.593	2643.66
sample43_0001_Raw.raw	0.994865	20.4255	118.881	208.074	-0.0552	9.47904	675.712	2964.25
sample44_0001_Raw.raw	0.987825	20.8511	117.376	177.556	-0.0363	3.02806	675.712	2964.25
sample45_0001_Raw.raw	0.995467	20	118.456	220.381	-0.02814	2.79829	675.712	2964.25
sample46_0001_Raw.raw	0.993213	20.4255	118.881	343.383	-0.03834	-0.980006	675.712	2964.25
sample76_0001_Raw.raw	0.990261	21.03	117.555	548.318	-0.0303	-11.2481	601.729	2727.51
sample77_0001_Raw.raw	0.978354	20.4255	118.881	73.9571	-0.04502	8.72306	601.729	2727.51
sample78_0001_Raw.raw	0.989157	20.8511	119.307	85.8579	-0.02444	-0.254387	601.729	2727.51
sample79_0001_Raw.raw	0.978986	20	118.456	177.635	-0.02953	10.0884	601.729	2727.51
sample88_0001_Raw.raw	0.988053	26.383	124.839	79.5413	-0.02979	3.4436	601.729	2727.51
sample89_0001_Raw.raw	0.992669	25.1064	123.562	363.032	-0.0355	3.31531	601.729	2727.51
sample90_0001_Raw.raw	0.993092	20.4255	118.881	161.684	-0.04203	8.92539	601.729	2727.51
sample91_0001_Raw.raw	0.992727	20	118.456	574.124	-0.05694	12.8691	601.729	2727.51
sample120_0001_Raw.raw	0.982061	20	118.456	104.485	-0.05739	10.0127	600.32	2561.93
sample121_0001_Raw.raw	0.993998	20.8511	117.376	217.418	-0.03294	-1.72942	600.32	2561.93
sample122_0001_Raw.raw	0.990479	20.4255	118.881	980.977	-0.04774	-0.783786	600.32	2561.93
sample123_0001_Raw.raw	0.982778	20.1717	118.627	906.282	-0.03265	-4.60907	700.373	2988.91
sample131_0001_Raw.raw	0.982325	20.1717	118.627	1503.96	-0.04474	-6.16772	757.224	3007.26
sample132_0001_Raw.raw	0.996121	31.7597	118.632	7174.32	-0.07452	10.0203	637.056	2824.78
sample133_0001_Raw.raw	0.946944	20.4255	118.881	59.5832	-0.02549	14.8566	637.056	2824.78
sample134_0001_Raw.raw	0.966283	20.4255	118.881	372.16	-0.02409	-13.2016	637.056	2824.78
sample139_0001_Raw.raw	0.979708	20.6009	119.056	1191.78	-0.04637	21.786	734.898	2850.81
sample140_0001_Raw.raw	0.940103	20.6009	119.056	883.054	-0.08785	74.5031	734.898	2850.81
sample141_0001_Raw.raw	0.976848	26.1803	128.497	4199.75	-0.03639	-63.1618	532.678	2564.74
sample142_0001_Raw.raw	0.976106	21.03	119.486	537.246	-0.02823	33.4799	532.678	2564.74
sample143_0001_Raw.raw	0.965092	20.6009	119.056	222.211	-0.02174	15.3557	616.525	2757.1
sample144_0001_Raw.raw	0.992784	20.4255	118.881	1370.49	-0.06502	7.49609	616.526	2757.1
sample145_0001_Raw.raw	0.994947	21.03	119.486	2090.83	-0.054	33.7904	729.966	2900.14
sample146_0001_Raw.raw	0.98639	20.4255	118.881	213.5	-0.02089	-0.55047	729.966	2900.14
sample151_0001_Raw.raw	0.965755	20.8511	117.376	658.788	-0.01713	-67.7019	729.966	2752.17
sample152_0001_Raw.raw	0.924566	13.1915	138.674	95.4667	-0.01017	8.21345	399.508	3077.7
sample153_0001_Raw.raw	0.988718	20	118.456	241.56	-0.02866	-5.76408	399.508	3077.7
sample154_0001_Raw.raw	0.982647	20	118.456	206.951	-0.02149	-9.91803	606.661	2673.25

## Sheet: _Post treat C
File	R-square	x	z	a (Io)	b (α)	c ( C )	X first image	X final image
sample5_0001_Raw.raw	0.90657	11.9149	110.371	52.9583	-0.01166	0.10724	608.775	2604.2
sample6_0001_Raw.raw	0.98152	20	118.456	99.3824	-0.02368	6.44475	608.775	2595.75
sample7_0001_Raw.raw	0.95464	20.4255	118.881	75.1092	-0.00535	-28.1193	608.775	2595.75
sample12_0001_Raw.raw	0.97788	20.2532	118.709	55.5372	-0.00665	-19.047	608.775	2595.75
sample13_0001_Raw.raw	0.97477	19.4093	117.865	36.8392	-0.02972	6.52496	608.775	2595.75
sample14_0001_Raw.raw	0.95966	20	118.456	108.902	-0.02512	2.51644	608.775	2595.75
sample47_0001_Raw.raw	0.98859	20.4255	118.881	325.208	-0.02654	-6.08284	675.712	2964.26
sample48_0001_Raw.raw	0.99079	20.4255	118.881	659.671	-0.03706	-9.3815	675.712	2964.26
sample49_0001_Raw.raw	0.98442	20.8511	119.307	120.594	-0.03666	9.32984	675.712	2964.26
sample50_0002_Raw.raw	0.93729	20.4255	118.881	62.9166	-0.05597	13.0544	133.169	2254.02
sample51_0001_Raw.raw	0.98081	20.1717	118.627	829.17	-0.03405	-9.84261	675.712	2964.25
sample52_0001_Raw.raw	0.98072	20.8511	119.307	195.316	-0.01785	-14.6438	675.712	2964.25
sample53_0001_Raw.raw	0.98703	20.8511	119.307	652.231	-0.0294	-11.9619	675.712	2964.25
sample54_0001_Raw.raw	0.98044	20.4255	118.881	124.761	-0.03701	18.5445	675.712	2964.25
sample55_0001_Raw.raw	0.96885	20.4255	118.881	57.1112	-0.01528	-3.01077	675.712	2964.25
sample56_0001_Raw.raw	0.98997	20	118.456	329.163	-0.03748	6.3656	675.712	2964.25
sample57_0001_Raw.raw	0.98439	20	118.456	55.6994	-0.03202	4.56544	675.712	2964.25
sample58_0001_Raw.raw	0.98242	20	118.456	159.541	-0.02331	-0.812	675.712	2964.25
sample59_0001_Raw.raw	0.991	20	118.456	482.97	-0.02772	-18.8542	675.712	2964.25
sample60_0001_Raw.raw	0.9877	20.4255	118.881	177.725	-0.02308	-8.69411	897.661	2796.56
sample61_0001_Raw.raw	0.99319	20.4255	118.881	317.79	-0.04435	5.48564	897.661	2796.56
sample62_0002_Raw.raw	0.99283	20.4255	118.881	344.8	-0.06063	3.4262	508.017	2525.29
sample63_0001_Raw.raw	0.95623	20	118.456	209.071	-0.02719	-2.71723	641.186	2727.51
sample108_0001_Raw.raw	0.9796	20.4255	118.881	191.47	-0.02531	-1.10518	528.451	2003.88
sample109_0001_Raw.raw	0.97921	20.4255	118.881	162.688	-0.00733	-59.5352	528.451	2532.34
sample110_0001_Raw.raw	0.97859	20.8511	119.307	81.2124	-0.02674	3.27806	528.451	2532.34
sample111_0001_Raw.raw	0.99197	20.4255	118.881	541.724	-0.03898	5.21093	528.451	2532.34
sample112_0001_Raw.raw	0.98956	26.6094	126.996	1123.91	-0.04842	-1.91075	528.451	2532.34
sample117_0001_Raw.raw	0.92468	20.4255	118.881	87.8202	-0.01846	16.0309	814.839	2879.1
sample118_0001_Raw.raw	0.99667	30.2128	128.668	468.662	-0.04016	2.13845	814.839	2879.1
sample119_0001_Raw.raw	0.97806	20.8511	119.307	171.807	-0.02979	15.2022	814.839	2879.1
sample124_0001_Raw.raw	0.97531	20.4255	118.881	46.645	-0.01428	2.91867	600.32	2561.93
sample125_0001_Raw.raw	0.98019	27.0042	127.39	101.212	-0.03193	4.91057	600.32	2561.93
sample126_0001_Raw.raw	0.98632	25.9575	126.344	243.876	-0.03762	8.0007	600.32	2561.93
sample155_0002_Raw.raw	0.99323	23.8298	122.285	337.099	-0.03453	-1.0388	192.356	2278.68
sample156_0001_Raw.raw	0.98496	20.6009	119.056	767.387	-0.01685	-106.544	549.589	2523.88
sample157_0001_Raw.raw	0.98847	20.6009	119.056	1073.56	-0.04471	2.32876	641.186	2944.53
sample158_0001_Raw.raw	0.9167	10.6383	138.051	56.4919	-0.03909	25.6441	463.627	2781.76
sample159_0001_Raw.raw	0.97886	20	118.456	114.777	-0.0142	-12.779	463.627	2781.76
sample160_0001_Raw.raw	0.98448	20.8511	119.307	82.3319	-0.01665	-7.58044	611.593	2801.49

## Sheet: _Post Treat F
File	R-square	x	z	a (Io)	b (α)	c ( C )	X first image	X final image
sample19F_0001_Raw.raw	0.91699	31.4894	128.014	20.8962	-0.0137093	5.4288	813.814	2816.29
sample20F_0001_Raw.raw	0.966192	20.4255	118.881	43.2319	-0.0257659	7.33191	813.814	2816.29
sample21F_0003_Raw.raw	0.944287	39.6624	138.118	22.6785	-0.0235731	5.43479	266.339	3171.41
sample22F_0001_Raw.raw	0.981614	20.8511	119.307	45.8111	-0.0178438	0.342041	813.814	2766.97
sample27F_0001_Raw.raw	0.986105	19.5745	118.03	106.395	-0.0487706	5.0987	813.814	2816.29
sample28F_0001_Raw.raw	0.978496	26.8085	138.778	82.6296	-0.00528794	-34.1689	813.814	2816.29
sample29F_0001_Raw.raw	0.982446	20.4255	138.186	81.3291	-0.0349744	6.92901	715.17	2816.29
sample30F_0001_Raw.raw	0.991784	20	137.761	111.431	-0.0291914	3.54351	808.881	2875.47
sample31F_0001_Raw.raw	0.887983	39.6624	138.118	24.1045	-0.00560622	-5.27583	818.746	2850.81
sample32F_0001_Raw.raw	0.988523	20.2532	118.709	67.2152	-0.0342278	4.97958	818.746	2850.81
sample33F_0001_Raw.raw	0.963373	19.4093	117.865	28.8109	-0.00879132	-2.5826	818.746	2850.81
sample34F_0001_Raw.raw	0.994909	20	118.456	141.913	-0.0425467	2.09725	818.746	2850.81
sample35F_0001_Raw.raw	0.977248	22.9787	121.434	130.231	-0.00461173	-68.2751	818.746	2850.81
sample36F_0001_Raw.raw	0.923546	20.4255	118.881	36.7062	-0.0595744	7.60063	818.746	2850.81
sample37F_0001_Raw.raw	0.898017	40.0844	138.54	28.0021	-0.00390263	-10.6075	1588.17	3363.76
sample38F_0001_Raw.raw	0.979241	24.0506	124.437	43.6095	-0.0442132	5.09098	803.949	2870.54
sample39F_0001_Raw.raw	0.896245	44.7257	139.32	200.992	-0.000318278	-185.63	1070.29	3112.22
sample40F_0001_Raw.raw	0.982087	20.8511	119.307	94.9513	-0.0147826	-9.86108	799.017	2796.56
sample42F_0001_Raw.raw	0.973971	19.5745	118.03	41.7501	-0.0214534	0.582889	799.017	2796.56
sample72F_0001_Raw.raw	0.965576	20.4255	118.881	27.5464	-0.0315435	7.84427	818.746	2796.56
sample73F_0001_Raw.raw	0.920329	20.2532	138.014	17.8958	-0.0167849	5.04486	616.525	2959.32
sample74F_0001_Raw.raw	0.958323	28.5106	128.897	34.5598	-0.021259	4.34438	818.746	2796.56
sample75F_0001_Raw.raw	0.983721	20	118.456	115.485	-0.0285117	0.976891	818.746	2796.56
sample84F_0001_Raw.raw	0.957986	20.4255	118.881	22.0151	-0.0221641	4.42565	818.746	2796.56
sample85F_0001_Raw.raw	0.985692	26.383	122.908	155.505	-0.0225454	-5.68901	818.746	2796.56
sample86F_0001_Raw.raw	0.990041	20.4255	118.881	203.748	-0.0244353	-7.2468	818.746	2796.56
sample87F_0001_Raw.raw	0.991384	20.4255	118.881	220.75	-0.0367185	1.71798	818.746	2796.56
sample96F_0001_Raw.raw	0.929095	20.6751	119.131	49.212	-0.00234832	-29.8386	611.593	2658.46
sample97F_0001_Raw.raw	0.984117	20.6751	119.131	82.8765	-0.038529	5.79723	611.593	2658.46
sample98F_0001_Raw.raw	0.857738	20.4255	118.881	47.5786	-0.0376092	5.83124	611.593	2658.46
sample99F_0001_Raw.raw	0.992933	23.8298	118.424	230.097	-0.0494205	4.19044	611.593	2658.46
sample113F_0001_Raw.raw	0.970723	20.4255	118.881	38.2827	-0.0109683	-2.31098	818.746	2678.19
sample114F_0001_Raw.raw	0.979878	40.8511	137.376	82.3098	-0.00821688	-19.6276	897.661	2840.95
sample116F_0001_Raw.raw	0.981438	20	118.456	60.5543	-0.042193	9.61887	897.661	2840.95
sample127F_0001_Raw.raw	0.984314	20.4255	118.881	60.709	-0.021803	6.62943	897.661	2840.95
sample128F_0001_Raw.raw	0.931568	20	118.456	898.885	-0.000206652	-865.187	897.661	2840.95
sample128F_0001_Raw.raw	0.954548	20	137.761	469.385	-0.000393019	-435.831	897.661	2840.95
sample129F_0001_Raw.raw	0.973375	20.2532	118.709	51.4766	-0.0240008	3.09603	897.661	2840.95
sample130F_0001_Raw.raw	0.966815	20.2532	118.709	28.3991	-0.0349563	5.98284	838.475	2840.95
asample115F_0001_Raw.raw	0.968542	19.8312	118.287	46.0049	-0.0128956	-4.13342	838.475	2840.95

## Sheet: _Post Treat FL
File	R-square	x	z	a (Io)	b (α)	c ( C )	X first image	X final image
sample1FL_0001_Raw.raw	0.941492	24.0506	122.506	23.4349	-0.0341687	4.66618	779.288	2831.09
sample2FL_0001_Raw.raw	0.972719	22.1277	118.653	279.15	-0.0135928	-57.337	779.288	2831.09
sample3FL_0001_Raw.raw	0.984306	31.0638	117.936	571.13	-0.0196651	-54.493	779.288	2831.09
sample4FL_0001_Raw.raw	0.983607	19.5745	118.03	43.0934	-0.0331552	6.24654	779.288	2831.09
sample15FL_0001_Raw.raw	0.97114	20.2532	118.709	30.7928	-0.0300049	5.93071	779.288	2831.09
sample16FL_0001_Raw.raw	0.971628	23.2067	123.593	53.4619	-0.0233046	4.00601	779.288	2831.09
sample17FL_0001_Raw.raw	0.993574	25.1064	121.632	670.906	-0.0414681	4.29398	779.288	2831.09
sample18FL_0001_Raw.raw	0.921743	20.8511	119.307	1361.42	-0.000118603	-1338.12	779.288	2831.09
sample64FL_0001_Raw.raw	0.98702	27.4262	125.882	79.9654	-0.00967971	-19.8634	779.288	2831.09
sample65FL_0001_Raw.raw	0.814303	28.27	130.587	12.1187	-0.030584	8.18979	779.288	2831.09
sample66FL_0001_Raw.raw	0.9822	20.4255	118.881	78.8174	-0.0585324	5.48218	779.288	2831.09
sample67FL_0001_Raw.raw	0.98208	11.4894	117.667	27.5107	-0.0219452	2.79886	779.288	2831.09
sample68FL_0001_Raw.raw	0.988633	22.5532	121.009	165.629	-0.0446313	3.83437	779.288	2831.09
sample69FL_0001_Raw.raw	0.993695	19.5745	118.03	178.81	-0.0375025	2.65363	779.288	2831.09
sample71FL_0001_Raw.raw	0.991589	26.383	124.839	1212.14	-0.0560726	2.40157	779.288	2831.09
sample71FL_0001_Raw.raw	0.948476	17.0213	123.199	615.237	-0.0355559	-14.3836	779.288	2831.09
sample80FL_0001_Raw.raw	0.941322	20.4255	118.881	60.128	-0.0578648	8.25117	779.288	2831.09
sample81FL_0001_Raw.raw	0.974066	27.234	125.69	71.8306	-0.0138989	-3.05909	779.288	2831.09
sample82FL_0001_Raw.raw	0.996893	20.4255	118.881	398.379	-0.0591653	2.59336	779.288	2831.09
sample83FL_0001_Raw.raw	0.99691	20	118.456	705.196	-0.0633192	4.69013	779.288	2831.09
sample92FL_0001_Raw.raw	0.933979	19.8312	118.287	34.6769	-0.0516263	5.60975	779.288	2831.09
sample93FL_0001_Raw.raw	0.943969	20.2532	118.709	26.5717	-0.00964591	-3.53035	503.085	2545.02
sample94FL_0001_Raw.raw	0.982548	20.8511	119.307	33.6326	-0.0331873	5.12138	631.322	2633.8
sample95FL_0001_Raw.raw	0.898264	18.9873	117.443	13.348	-0.0376338	7.67108	1297.17	3127.02
sample100FL_0001_Raw.raw	0.981598	20.4255	118.881	54.2914	-0.0457751	5.7507	813.814	2806.42
sample101FL_0001_Raw.raw	0.984387	23.8298	122.285	41.9208	-0.0214015	2.21561	813.814	2806.42
sample102FL_0001_Raw.raw	0.963526	20	118.456	32.7687	-0.0251225	2.35128	813.814	2806.42
sample103FL_0001_Raw.raw	0.95812	20.4255	118.881	153.265	-0.00810272	-56.6864	744.763	2752.17
sample104FL_0001_Raw.raw	0.975617	32.766	127.361	320.708	-0.0205621	-25.2095	744.763	2752.17
sample105FL_0001_Raw.raw	0.986515	20.4255	118.881	1320.76	-0.0426876	3.77209	744.763	2752.17
sample106FL_0001_Raw.raw	0.949514	20.4255	118.881	59.1195	-0.0314414	10.8803	744.763	2752.17
sample107FL_0001_Raw.raw	0.966037	20	118.456	124.934	-0.0196784	-9.17559	572.136	2525.29
sample135FL_0001_Raw.raw	0.985464	20	118.456	83.9846	-0.0316121	6.97422	572.136	2525.29
sample136FL_0001_Raw.raw	0.97835	23.4043	121.86	125.843	-0.0110554	-24.7314	1627.63	3378.56
sample137FL_0001_Raw.raw	0.992061	19.5745	118.03	144.94	-0.045471	2.75139	759.559	2781.76
sample138FL_0001_Raw.raw	0.97492	20	118.456	51.5044	-0.0580059	6.78876	759.559	2781.76
sample147FL_0001_Raw.raw	0.986783	24.6808	123.136	200.17	-0.0287371	-0.258086	759.559	2781.76
sample148FL_0001_Raw.raw	0.971223	19.1489	117.605	246.687	-0.0361272	-2.37626	759.559	2781.76
sample149FL_0001_Raw.raw	0.997158	20.4255	118.881	832.714	-0.0941663	5.33208	759.559	2781.76
sample150FL_0001_Raw.raw	0.977665	28.0851	128.471	425.675	-0.0315008	-9.9984	399.509	2308.27

## Sheet: _Post Treat LF
File	R-square	x	z	a (Io)	b (α)	c ( C )	X first image	X final image
sample8LF_0001_Raw.raw	0.990664	19.5745	118.03	140.519	-0.0242211	-4.35052	808.881	2801.49
sample9LF_0001_Raw.raw	0.982507	20	118.456	113.975	-0.041226	4.14022	808.881	2801.49
sample10LF_0001_Raw.raw	0.994426	20	118.456	198.786	-0.0536146	3.00505	808.881	2801.49
sample11LF_0001_Raw.raw	0.981825	20.4255	118.881	169.398	-0.0236652	-6.35974	808.881	2801.49
sample23LF_0001_Raw.raw	0.983434	28.5106	119.244	90.1602	-0.0224176	-1.81562	808.881	2801.49
sample24LF_0001_Raw.raw	0.91677	24.0506	122.506	14.2489	-0.016998	3.82823	1016.03	2969.19
sample25LF_0001_Raw.raw	0.971924	55.6962	150.291	71.0474	-0.00252828	-42.5228	675.712	3260.19
sample26LF_0001_Raw.raw	0.902045	20.2532	118.709	17.0098	-0.033273	5.61725	799.017	2836.02
sample43LF_0001_Raw.raw	0.984792	20.8511	119.307	182.627	-0.0516477	3.00446	799.017	2836.02
sample44LF_0001_Raw.raw	0.983588	20	118.456	141.447	-0.0286711	-1.36962	621.458	2638.73
sample45LF_0001_Raw.raw	0.985938	25.9575	124.413	98.135	-0.0167124	-7.5853	621.458	2638.73
sample46LF_0001_Raw.raw	0.989908	20	118.456	74.5417	-0.0227508	-1.58782	1006.17	3092.49
sample76LF_0001_Raw.raw	0.986592	24.6808	119.275	159.275	-0.0356528	2.02469	1006.17	3092.49
sample77LF_0001_Raw.raw	0.960348	20.4255	118.881	53.5974	-0.0413672	5.72299	1006.17	3092.49
sample78LF_0001_Raw.raw	0.986596	20.4255	118.881	130.476	-0.0504952	3.50869	843.407	2821.22
sample79LF_0001_Raw.raw	0.992183	22.5532	119.078	139.273	-0.0296493	-1.12097	843.407	2821.22
sample88LF_0001_Raw.raw	0.987271	23.8298	118.424	205.038	-0.0361831	0.768519	843.407	2821.22
sample89LF_0001_Raw.raw	0.982715	20.8511	119.307	138.456	-0.0239689	-4.53492	877.932	2885.34
sample90LF_0001_Raw.raw	0.990158	20.4255	118.881	58.6962	-0.0372923	3.8006	877.932	2885.34
sample91LF_0001_Raw.raw	0.989487	19.5745	118.03	521.289	-0.038298	-4.79024	877.932	2885.34
sample120LF_0001_Raw.raw	0.984438	19.5745	118.03	102.267	-0.0434706	4.42777	877.932	2885.34
sample121LF_0001_Raw.raw	0.987308	20.4255	118.881	120.519	-0.0265134	0.600894	823.678	2845.88
sample122LF_0001_Raw.raw	0.98377	20.4255	118.881	493.837	-0.0298526	-17.0944	823.678	2845.88
sample123LF_0002_Raw.raw	0.994926	20.4255	118.881	285.406	-0.0489907	2.89027	172.627	2180.03
sample131LF_0001_Raw.raw	0.994169	20.4255	118.881	325.108	-0.0456859	3.41093	818.746	2840.95
sample132LF_0001_Raw.raw	0.991401	26.383	124.839	1911.89	-0.0776531	4.92552	818.746	2840.95
sample133LF_0001_Raw.raw	0.989147	20.4255	118.881	72.243	-0.0509382	4.37777	818.746	2840.95
sample134LF_0001_Raw.raw	0.993363	20.4255	118.881	289.969	-0.0405102	0.908968	818.746	2840.95
sample139LF_0001_Raw.raw	0.94086	20.4255	118.881	37.8313	-0.0468372	5.35617	818.746	2840.95
sample140LF_0001_Raw.raw	0.943015	19.8312	137.592	84.7681	-0.00319783	-48.3006	1716.41	3201
sample141LF_0001_Raw.raw	0.992787	31.4894	129.945	478.93	-0.0356525	0.412644	813.814	2850.81
sample142LF_0001_Raw.raw	0.983338	20	118.456	124.732	-0.042624	5.79071	813.814	2850.81
sample143LF_0001_Raw.raw	0.971735	20.4255	118.881	49.6773	-0.00370492	-27.6348	813.813	2850.81
sample144LF_0001_Raw.raw	0.994479	20	118.456	95.4491	-0.0417717	4.12861	813.813	2850.81
sample145LF_0001_Raw.raw	0.986912	19.5745	118.03	169.484	-0.0505522	5.10163	813.813	2850.81
sample146LF_0001_Raw.raw	0.894711	39.6624	138.118	18.9258	-0.00579594	-2.56322	611.593	2451.3
sample151LF_0001_Raw.raw	0.99141	20.4255	118.881	77.0045	-0.0427594	4.33037	808.881	2845.88
sample152LF_0001_Raw.raw	0.886382	24.8945	131.072	24.1229	-0.00453101	-6.66988	808.881	2845.88
sample153LF_0001_Raw.raw	0.984721	27.0042	129.321	29.0359	-0.0184154	1.3577	808.881	2801.49
sample154LF_0001_Raw.raw	0.983305	22.9787	123.365	100.496	-0.0148633	-11.5758	808.881	2801.49

## Sheet: F5 40 samples
File	R-square	x	z	a (Io)	b (α)	c ( C )	X first image	X final image
sample19F5_0001_Raw.raw	0.993451	20.6009	119.056	5315.26	-0.106738	11.878	631.322	2707.78
sample20F5_0001_Raw.raw	0.996054	19.7425	118.198	521.173	-0.0583477	10.2364	567.204	2540.09
sample21F5_0001_Raw.raw	0.996369	20.6009	119.056	76145.4	-0.216406	8.22074	567.204	2540.09
sample22F5_0001_Raw.raw	0.976298	20.6009	119.056	207.482	-0.0309567	8.59655	739.831	2890.27
sample22F5_0002_Raw.raw	0.988173	28.5106	119.244	706.848	-0.0602672	11.3696	226.881	2609.14
sample27F5_0001_Raw.raw	0.992601	20.8511	117.376	1362.15	-0.0901123	5.04524	685.576	2910
sample28F5_0001_Raw.raw	0.996099	26.383	117.117	619.924	-0.0481478	5.35339	685.576	2910
sample29F5_0001_Raw.raw	0.996637	19.5745	118.03	1509.92	-0.0590006	1.89771	542.542	2628.86
sample30F5_0001_Raw.raw	0.988752	23.4043	117.999	2463.3	-0.093258	14.4856	794.085	2983.99
sample31F5_0001_Raw.raw	0.990894	22.7468	117.341	3954.8	-0.0763323	8.31175	794.085	2939.59
sample32F5_0001_Raw.raw	0.997335	33.617	118.559	400.274	-0.0534893	2.75803	532.678	2623.93
sample33F5_0001_Raw.raw	0.993985	20.6009	119.056	1108.77	-0.0637094	4.50512	532.678	2623.93
sample34F5_0001_Raw.raw	0.991752	20.6009	119.056	2207.5	-0.0815959	2.35542	660.915	2712.71
sample35F5_0001_Raw.raw	0.990018	27.6596	118.393	481.962	-0.0354993	-4.63764	660.915	2712.71
sample36F5_0001_Raw.raw	0.997423	22.5532	117.148	444.748	-0.0671163	3.70861	660.915	2712.71
sample37F5_0001_Raw.raw	0.991073	24.8927	117.557	9328.95	-0.112265	11.9366	720.102	2969.19
sample38F5_0001_Raw.raw	0.99774	20.6009	119.056	786.912	-0.0722202	3.29101	720.102	2969.19
sample39F5_0001_Raw.raw	0.993618	20.6009	119.056	422.328	-0.0475754	7.23572	720.102	2737.37
sample40F5_0001_Raw.raw	0.995373	20.6009	119.056	1369.55	-0.0721035	7.51763	720.102	2688.05
sample41F_0001_Raw.raw	0.996679	37.8723	118.953	1254.85	-0.0547787	2.84023	720.102	2688.05
sample42F5_0001_Raw.raw	0.986077	20.4255	118.881	264.144	-0.0482284	13.4165	720.102	2688.05
sample72F5_0001_Raw.raw	0.996667	24.2553	118.85	1515.47	-0.0745747	8.55192	720.102	2688.05
sample73F5_0001_Raw.raw	0.996608	22.1277	118.653	1089.46	-0.073646	5.05255	720.102	2688.05
sample74F5_0001_Raw.raw	0.988259	22.9787	117.573	1497.59	-0.0877629	8.56972	720.102	2688.05
sample84F5_0001_Raw.raw	0.995061	20	118.456	595.374	-0.0556061	12.8318	577.068	2520.36
sample85F5_0001_Raw.raw	0.99616	20.4255	118.881	1177.01	-0.0627344	10.3789	577.068	2520.36
sample86F5_0001_Raw.raw	0.99309	20	118.456	1032.35	-0.0720606	7.96597	660.915	2623.93
sample87F5_0001_Raw.raw	0.993181	22.5532	119.078	3984.89	-0.113462	7.69766	660.916	2623.93
sample96F5_0001_Raw.raw	0.991282	20.8511	117.376	2064.64	-0.127022	5.41102	808.881	2840.95
sample97F5_0001_Raw.raw	0.997159	21.8884	118.413	4253.97	-0.0935672	8.89143	808.881	2840.95
sample98F5_0001_Raw.raw	0.996641	20.6009	119.056	10181.1	-0.153083	7.17744	621.458	2697.91
sample104F5_0001_Raw.raw	0.984439	20.4255	118.881	126.073	-0.0197195	-3.9801	808.881	2786.7
sample99F5_0001_Raw.raw	0.995164	20.4255	118.881	315.676	-0.0500445	6.85532	808.881	2786.7
sample113F5_0001_Raw.raw	0.984322	28.9362	117.739	404.487	-0.0309149	17.3905	1050.56	2801.49
sample115F5_0001_Raw.raw	0.995252	22.7468	119.272	5839.23	-0.104318	12.506	922.322	2643.66
sample116F5_0002_Raw.raw	0.996581	21.4592	117.984	4029.64	-0.0854355	6.62656	527.746	2490.76
sample127F5_0001_Raw.raw	0.979528	32.766	119.638	486.91	-0.0263189	-7.06199	695.441	2520.36
sample128F5_0001_Raw.raw	0.975803	26.8085	117.542	1380.15	-0.0642267	14.4437	552.407	2426.64
sample129F5_0001_Raw.raw	0.989042	23.4043	117.999	197.045	-0.0242554	-4.78302	552.407	2426.64
sample130F5_0001_Raw.raw	0.987823	33.1915	118.134	579.462	-0.0528589	11.1694	552.407	2426.64

## Sheet: C5 40 samples
File	R-square	x	z	a (Io)	b (α)	c ( C )	X first image	X final image
sample5C5_0001_Raw.raw	0.996357	21.8884	118.413	10602.4	-0.120539	11.9095	517.881	2609.14
sample6C5_0001_Raw.raw	0.991476	22.3176	118.843	1978.4	-0.087879	9.53617	517.882	2609.14
sample7C5_0002_Raw.raw	0.995856	22.7468	119.272	4911.3	-0.101489	7.24902	517.881	2609.14
sample12C5_0001_Raw.raw	0.993832	20.6009	119.056	4012.88	-0.0905488	18.1041	537.611	2875.48
sample13C5_0001_Raw.raw	0.992513	20.6009	119.056	3325.11	-0.100524	3.23402	651.051	2762.03
sample14C5_0001_Raw.raw	0.996359	20.6009	119.056	1080.37	-0.0733425	5.81037	651.051	2762.03
sample47C5_0001_Raw.raw	0.995928	24.8927	117.557	8891.84	-0.0917012	11.6	651.051	2762.03
sample48C5_0001_Raw.raw	0.996869	20.6009	119.056	7717.92	-0.0989161	9.04715	651.051	2762.03
sample49C5_0001_Raw.raw	0.994668	20.1717	118.627	6396.89	-0.0866995	8.2664	651.051	2762.03
sample50C5_0001_Raw.raw	0.994936	20.1717	118.627	9306.87	-0.109449	8.06612	651.051	2762.03
sample51C5_0001_Raw.raw	0.996989	21.03	119.486	7734.51	-0.0725588	25.7126	651.051	2762.03
sample52C5_0001_Raw.raw	0.992858	22.1277	118.653	1037.42	-0.0802196	7.55954	651.051	2762.03
sample53C5_0001_Raw.raw	0.985494	24.0343	118.629	1149.69	-0.0433526	-6.94932	833.542	2910
sample54C5_0001_Raw.raw	0.996912	23.176	117.771	33842.6	-0.153536	11.3627	833.542	2910
sample55C5_001_raw.raw	0.982729	52.7426	180.156	45.9701	-0.0137129	-0.562157	749.695	3161.54
sample56C5_0001_Raw.raw	0.998072	20.1717	118.627	14970.1	-0.10293	26.4255	833.543	2910
sample57C5_0001_Raw.raw	0.99327	20.6009	119.056	5970.67	-0.0999599	14.0719	833.543	2910
sample58C5_0001_Raw.raw	0.997184	20.6009	119.056	7336.77	-0.102458	14.1727	1016.03	3067.83
sample59C5_0001_Raw.raw	0.997343	23.6051	118.2	3462.72	-0.0616658	9.83619	1016.03	3067.83
sample60C5_0001_Raw.raw	0.99078	24.4635	119.058	1266.41	-0.0637779	8.72224	611.593	2653.53
sample61C5_0001_Raw.raw	0.997708	21.03	117.555	16179.8	-0.0964627	33.1277	611.593	2653.53
sample62C5_0001_Raw.raw	0.99064	24.0343	118.629	6790.57	-0.0941332	3.23481	611.593	2653.53
sample63C5_0001_Raw.raw	0.993006	22.5532	119.078	3999.25	-0.11723	6.11168	611.593	2653.53
sample108C5_0001_Raw.raw	0.983216	29.7872	118.59	408.666	-0.0229763	-16.4781	611.594	2653.53
sample109C5_0001_Raw.raw	0.990782	26.383	119.047	643.406	-0.0451797	5.45733	611.594	2653.53
sample110C5_0001_Raw.raw	0.997067	20.1717	118.627	7874.79	-0.0983209	16.0556	611.594	2742.31
sample111C5_0001_Raw.raw	0.997822	20.1717	118.627	6113.56	-0.072993	13.4661	611.593	2742.3
sample112C5_0001_Raw.raw	0.996096	20.6009	119.056	1286.74	-0.0695011	8.20552	789.153	2742.31
sample117C5_0001_Raw.raw	0.995881	20.6009	119.056	12584.4	-0.0953156	22.5995	789.153	2742.3
sample118C5_0001_Raw.raw	0.994583	20.1717	118.627	4938.17	-0.104907	12.5618	1913.69	3388.42
sample119C5_0001_Raw.raw	0.998537	21.4592	117.984	6304.35	-0.0993695	9.13888	799.017	2929.73
sample124C5_0001_Raw.raw	0.992808	20.1717	118.627	4183.6	-0.0963787	6.01227	567.203	2569.68
sample125C5_0001_Raw.raw	0.998457	21.8884	118.413	22684.7	-0.131887	8.77121	567.203	2569.68
sample126C5_0001_Raw.raw	0.994909	20.8511	117.376	563.032	-0.0751083	4.78904	611.593	2668.32
sample155C5_0001_Raw.raw	0.995706	20	118.456	2158.33	-0.0809295	10.184	611.594	2668.32
sample156C5_0001_Raw.raw	0.990953	25.5319	118.196	627.574	-0.0311533	-12.3353	611.593	2668.32
sample157C5_0001_Raw.raw	0.993065	20.1717	118.627	8405.71	-0.101409	2.6166	631.322	2668.32
sample158C5_0001_Raw.raw	0.988045	21.03	119.486	5160.95	-0.0894038	6.38115	631.322	2668.32
sample159C5_0001_Raw.raw	0.994366	21.7021	118.227	1842.88	-0.0850601	10.0351	631.322	2668.32
sample160C5_0001_Raw.raw	0.99135	20	118.456	2442.76	-0.117576	11.5291	631.322	2845.88

[truncated: 10 more sheets: FL5 40 samples, LF5 40 samples, C10 30 samples, F10 30 samples, FL10 30 samples, LF10 30 samples, C15 20 samples, F15 20 samples, FL15 20 samples, LF15 20 samples]
